# Supplementary material for: (3S,NR)-3-Hydroxy­methyl-2-methyl-2-(3-methyl­but-2-en-1-yl)-1,2,3,4-tetra­hydro­isoquinolinium bromide–1,1′-bi-2-naphthol (1/1)
Source: Acta Crystallogr Sect E Struct Rep Online. 2010 Mar 6;66(Pt 4):o768. doi: 10.1107/S1600536810007944 (PMC2984017; doi:10.1107/S1600536810007944)
Supplement: Supplementary file 1 [file e-66-0o768-sup1.cif]

##############################################################################
###                                                                        ###
###        Electronic paper (Acta Crystallographica Section E)             ###
###                                                                        ###
##############################################################################
#                                                                            #
# This CIF contains the data in a paper accepted for publication in Acta     #
# Crystallographica Section E. It conforms to the requirements of Notes      #
# for Authors for Section E, and has been peer reviewed under the auspices   #
# of the IUCr Commission on Journals.                                        #
#                                                                            #
# Full details of the Crystallographic Information File format               #
# are given in the paper "The Crystallographic Information File (CIF):       #
# a New Standard Archive File for Crystallography" by S. R. Hall, F. H.      #
# Allen and I. D. Brown [Acta Cryst. (1991), A47, 655-685].                  #
#                                                                            #
# The current version of the core CIF dictionary is obtainable from          #
# ftp://ftp.iucr.org/pub/cif_core.dic. The current version number is 2.4.    #
#                                                                            #
# Software is freely available for graphical display of the structure(s) in  #
# this CIF.  For information consult the CIF home page http://www.iucr.org/  #
# cif/home.html                                                              #
#                                                                            #
# This file may be used for bona fide research purposes within the           #
# scientific community so long as proper attribution is given to the journal # 
# article from which it was obtained.                                        #
#                                                                            #
##############################################################################
                                             
data_global
_audit_creation_method     SHELXL-97
_journal_date_recd_electronic     2010-01-13
_journal_date_accepted     2010-03-02
_journal_name_full     'Acta Crystallographica, Section E'
_journal_year     2010
_journal_volume     66
_journal_issue      4
_journal_page_first     o768
_journal_page_last     o768
_journal_paper_category     QO
_journal_coeditor_code     XU2720
_publ_contact_author_name     'Prof. Guo-lin Zhang'
_publ_contact_author_address
;
Chengdu Institute of Biology,
Chinese Academy of Sciences,
Chengdu 610041,
People's Republic of China
;
_publ_contact_author_email     zhanggl@cib.ac.cn
_publ_contact_author_fax     ?
_publ_contact_author_phone     ?
_publ_section_title
;\
(3<i>S</i>,N<i>R</i>)-3-Hydroxymethyl-2-methyl-2-(3-methylbut-2-en-1-yl)-1,2,3,\
4-tetrahydroisoquinolinium bromide--1,1'-bi-2-naphthol (1/1)
;
loop_
    _publ_author_name
    _publ_author_address
    'Xiao-Qing Wu'
;
Chengdu Institute of Biology,
Chinese Academy of Sciences,
Chengdu 610041,
People's Republic of China
;
    'Qing-Chun Huang'
;
Chengdu Institute of Organic Chemistry,
Chinese Academy of Sciences,
Chengdu 610041,
People's Republic of China
;
    'Xiao-Zhen Chen'
;
Chengdu Institute of Biology,
Chinese Academy of Sciences,
Chengdu 610041,
People's Republic of China
;
    'Guo-You Li'
;
Chengdu Institute of Biology,
Chinese Academy of Sciences,
Chengdu 610041,
People's Republic of China
;
    'Guo-Lin Zhang'
;
Chengdu Institute of Biology,
Chinese Academy of Sciences,
Chengdu 610041,
People's Republic of China
;
data_I
_audit_creation_method     SHELXL-97
_chemical_name_systematic
;
(3<i>S</i>,N<i>R</i>)-3-Hydroxymethyl-2-methyl-2-(3-methylbut-2-en-1-yl)-
1,2,3,4-tetrahydroisoquinolinium bromide--1,1'-bi-2-naphthol (1/1)
;
_chemical_name_common     ?
_chemical_formula_moiety     'C16 H24 N O +, C20 H14 O2, Br -, C20 H14 O2'
_chemical_formula_sum     'C36 H38 Br N O3'
_chemical_formula_weight     612.58
_chemical_melting_point     ?
_symmetry_cell_setting     Monoclinic
_symmetry_space_group_name_H-M     'P 21'
_symmetry_space_group_name_Hall     'P 2yb'
loop_
    _symmetry_equiv_pos_as_xyz
    'x, y, z'
    '-x, y+1/2, -z'
_cell_length_a     11.3972(5)
_cell_length_b     10.1329(4)
_cell_length_c     13.8151(5)
_cell_angle_alpha     90.00
_cell_angle_beta     107.9760(10)
_cell_angle_gamma     90.00
_cell_volume     1517.58(11)
_cell_formula_units_Z     2
_cell_measurement_reflns_used     10834
_cell_measurement_theta_min     3.09
_cell_measurement_theta_max     27.48
_cell_measurement_temperature     153(2)
_exptl_crystal_description     block
_exptl_crystal_colour     colorless
_exptl_crystal_size_max     0.42
_exptl_crystal_size_mid     0.31
_exptl_crystal_size_min     0.18
_exptl_crystal_density_diffrn     1.341
_exptl_crystal_density_meas     ?
_exptl_crystal_density_method     'not measured'
_exptl_crystal_F_000     640
_exptl_absorpt_coefficient_mu     1.391
_exptl_absorpt_correction_type     multi-scan
_exptl_absorpt_process_details     '(ABSCOR; Higashi, 1995)'
_exptl_absorpt_correction_T_min     0.5927
_exptl_absorpt_correction_T_max     0.7879
_exptl_special_details
;
IR (KBr): 3421, 2976, 2928, 1638, 1454, 1082, 766 cm^-1^; ^13^C-NMR (150 MHz,
CDCl~3~): 149.2; 130.0; 128.9; 128.7; 127.5; 127.3; 126.1; 110.8; 66.8; 61.8;
59.4; 44.1;27.6; 26.6; 19.6. HR-ESI-MS: 246.1850 ([M--Br]^+^, C~16~H~24~NO^+^;
calc. 246.1852).
;
_diffrn_ambient_temperature     153(2)
_diffrn_radiation_type     MoK\a
_diffrn_radiation_wavelength     0.71073
_diffrn_radiation_source     'Rotating Anode'
_diffrn_radiation_monochromator     graphite
_diffrn_measurement_device_type     'Rigaku R-AXIS RAPID'
_diffrn_measurement_method     '\w scans'
_diffrn_detector_area_resol_mean     ?
_diffrn_reflns_number     15042
_diffrn_reflns_av_R_equivalents     0.0390
_diffrn_reflns_av_sigmaI/netI     0.0652
_diffrn_reflns_theta_min     3.09
_diffrn_reflns_theta_max     27.48
_diffrn_reflns_theta_full     27.48
_diffrn_measured_fraction_theta_max     0.998
_diffrn_measured_fraction_theta_full     0.998
_diffrn_reflns_limit_h_min     -14
_diffrn_reflns_limit_h_max     14
_diffrn_reflns_limit_k_min     -12
_diffrn_reflns_limit_k_max     13
_diffrn_reflns_limit_l_min     -17
_diffrn_reflns_limit_l_max     17
_diffrn_standards_number     0
_diffrn_standards_interval_count     0
_diffrn_standards_interval_time     0
_diffrn_standards_decay_%     0
_refine_special_details
;
Refinement of <i>F</i>^2^ against ALL reflections. The weighted <i>R</i>-factor
wR and goodness of fit <i>S</i> are based on <i>F</i>^2^, conventional
<i>R</i>-factors <i>R</i> are based on <i>F</i>, with <i>F</i> set to zero for
negative <i>F</i>^2^. The threshold expression of <i>F</i>^2^ >
\s(<i>F</i>^2^) is used only for calculating <i>R</i>-factors(gt) etc. and is
not relevant to the choice of reflections for refinement. <i>R</i>-factors
based on <i>F</i>^2^ are statistically about twice as large as those based on
<i>F</i>, and <i>R</i>- factors based on ALL data will be even larger.
;
_reflns_number_total     6319
_reflns_number_gt     4162
_reflns_threshold_expression     I>2sigma(I)
_refine_ls_structure_factor_coef     Fsqd
_refine_ls_matrix_type     full
_refine_ls_R_factor_all     0.0908
_refine_ls_R_factor_gt     0.0453
_refine_ls_wR_factor_gt     0.1089
_refine_ls_wR_factor_ref     0.1798
_refine_ls_goodness_of_fit_ref     1.000
_refine_ls_restrained_S_all     1.000
_refine_ls_number_reflns     6319
_refine_ls_number_parameters     386
_refine_ls_number_restraints     1
_refine_ls_hydrogen_treatment     mixed
_refine_ls_weighting_scheme     calc
_refine_ls_weighting_details
         'calc w=1/[\s^2^(Fo^2^)+(0.1000P)^2^+1.0960P] where P=(Fo^2^+2Fc^2^)/3'
_atom_sites_solution_hydrogens     geom
_atom_sites_solution_primary     direct
_atom_sites_solution_secondary     difmap
_refine_ls_shift/su_max     0.000
_refine_ls_shift/su_mean     0.000
_refine_diff_density_max     0.684
_refine_diff_density_min     -0.677
_refine_ls_extinction_method     'SHELXL97 (Sheldrick, 2008)'
_refine_ls_extinction_coef     0.031(3)
_refine_ls_extinction_expression
                                  'Fc^*^=kFc[1+0.001xFc^2^\l^3^/sin(2\q)]^-1/4^'
_refine_ls_abs_structure_details     'Flack (1983), 2637 Friedel pairs'
_refine_ls_abs_structure_Flack     -0.002(13)
loop_
    _atom_type_symbol
    _atom_type_description
    _atom_type_scat_dispersion_real
    _atom_type_scat_dispersion_imag
    _atom_type_scat_source
    'C' 'C' 0.0033 0.0016
                         'International Tables Vol C Tables 4.2.6.8 and 6.1.1.4'
    'H' 'H' 0.0000 0.0000
                         'International Tables Vol C Tables 4.2.6.8 and 6.1.1.4'
    'N' 'N' 0.0061 0.0033
                         'International Tables Vol C Tables 4.2.6.8 and 6.1.1.4'
    'O' 'O' 0.0106 0.0060
                         'International Tables Vol C Tables 4.2.6.8 and 6.1.1.4'
    'Br' 'Br' -0.2901 2.4595
                         'International Tables Vol C Tables 4.2.6.8 and 6.1.1.4'
_computing_data_collection     'PROCESS-AUTO (Rigaku, 1998)'
_computing_cell_refinement     'PROCESS-AUTO (Rigaku, 1998)'
_computing_data_reduction     'CrystalStructure (Rigaku/MSC, 2002)'
_computing_structure_solution     'SHELXS97 (Sheldrick, 2008)'
_computing_structure_refinement     'SHELXL97 (Sheldrick, 2008)'
_computing_molecular_graphics     'ORTEP-3 for Windows (Farrugia, 1997)'
_computing_publication_material     'WinGX (Farrugia, 1999)'
loop_
    _atom_site_type_symbol
    _atom_site_label
    _atom_site_fract_x
    _atom_site_fract_y
    _atom_site_fract_z
    _atom_site_U_iso_or_equiv
    _atom_site_adp_type
    _atom_site_calc_flag
    _atom_site_refinement_flags
    _atom_site_occupancy
    _atom_site_disorder_assembly
    _atom_site_disorder_group
    Br Br1 0.24874(5) 0.38085(9) 0.48816(4) 0.0613(2) Uani d . 1 . .
    O O1 -0.4886(4) 0.3748(8) 0.4353(4) 0.0836(17) Uani d . 1 . .
    O O2 0.4637(4) 0.2940(4) 0.6986(3) 0.0518(10) Uani d . 1 . .
    O O3 0.7346(4) 0.1223(4) 0.6721(3) 0.0472(9) Uani d . 1 . .
    N N1 -0.2234(4) 0.4165(4) 0.4580(3) 0.0380(10) Uani d . 1 . .
    C C1 -0.1158(5) 0.4553(7) 0.4230(4) 0.0459(13) Uani d . 1 . .
    H H1A -0.0485 0.3905 0.4496 0.055 Uiso calc R 1 . .
    H H1B -0.0850 0.5425 0.4522 0.055 Uiso calc R 1 . .
    C C2 -0.1468(5) 0.4623(6) 0.3087(4) 0.0424(12) Uani d . 1 . .
    C C3 -0.0493(5) 0.4536(7) 0.2679(4) 0.0571(17) Uani d . 1 . .
    H H3 0.0319 0.4344 0.3104 0.068 Uiso calc R 1 . .
    C C4 -0.0728(6) 0.4734(8) 0.1637(5) 0.0650(18) Uani d . 1 . .
    H H4 -0.0072 0.4692 0.1350 0.078 Uiso calc R 1 . .
    C C5 -0.1902(6) 0.4989(8) 0.1029(4) 0.0628(18) Uani d . 1 . .
    H H5 -0.2053 0.5144 0.0322 0.075 Uiso calc R 1 . .
    C C6 -0.2862(6) 0.5022(7) 0.1429(4) 0.0539(15) Uani d . 1 . .
    H H6 -0.3676 0.5175 0.0994 0.065 Uiso calc R 1 . .
    C C7 -0.2658(5) 0.4833(6) 0.2466(4) 0.0438(12) Uani d . 1 . .
    C C8 -0.3700(5) 0.4857(6) 0.2910(4) 0.0449(12) Uani d . 1 . .
    H H8A -0.4153 0.4011 0.2751 0.054 Uiso calc R 1 . .
    H H8B -0.4278 0.5570 0.2577 0.054 Uiso calc R 1 . .
    C C9 -0.3304(5) 0.5070(6) 0.4055(4) 0.0437(12) Uani d . 1 . .
    H H9 -0.2974 0.5990 0.4173 0.052 Uiso calc R 1 . .
    C C10 -0.4372(6) 0.5020(8) 0.4468(5) 0.0599(17) Uani d . 1 . .
    H H10A -0.4092 0.5261 0.5198 0.072 Uiso calc R 1 . .
    H H10B -0.5007 0.5665 0.4103 0.072 Uiso calc R 1 . .
    C C11 -0.2518(6) 0.2732(6) 0.4345(5) 0.0513(14) Uani d . 1 . .
    H H11A -0.2676 0.2580 0.3615 0.062 Uiso calc R 1 . .
    H H11B -0.3249 0.2485 0.4535 0.062 Uiso calc R 1 . .
    H H11C -0.1814 0.2195 0.4732 0.062 Uiso calc R 1 . .
    C C12 -0.1876(5) 0.4348(7) 0.5745(4) 0.0473(13) Uani d . 1 . .
    H H12A -0.1747 0.5300 0.5903 0.057 Uiso calc R 1 . .
    H H12B -0.2573 0.4053 0.5976 0.057 Uiso calc R 1 . .
    C C13 -0.0749(5) 0.3619(7) 0.6328(3) 0.0468(12) Uani d . 1 . .
    H H13 -0.0843 0.2699 0.6414 0.056 Uiso calc R 1 . .
    C C14 0.0378(5) 0.4109(6) 0.6745(4) 0.0476(14) Uani d . 1 . .
    C C15 0.0735(7) 0.5505(7) 0.6669(5) 0.0665(18) Uani d . 1 . .
    H H15A 0.1320 0.5553 0.6278 0.080 Uiso calc R 1 . .
    H H15B 0.1122 0.5860 0.7353 0.080 Uiso calc R 1 . .
    H H15C -0.0001 0.6024 0.6326 0.080 Uiso calc R 1 . .
    C C16 0.1391(6) 0.3246(8) 0.7354(5) 0.0677(19) Uani d . 1 . .
    H H16A 0.1079 0.2346 0.7362 0.081 Uiso calc R 1 . .
    H H16B 0.1700 0.3583 0.8052 0.081 Uiso calc R 1 . .
    H H16C 0.2062 0.3240 0.7049 0.081 Uiso calc R 1 . .
    C C17 0.5660(4) 0.3709(6) 0.7316(3) 0.0363(9) Uani d . 1 . .
    C C18 0.5603(5) 0.5051(5) 0.7061(4) 0.0399(11) Uani d . 1 . .
    H H18 0.4852 0.5432 0.6653 0.048 Uiso calc R 1 . .
    C C19 0.6647(6) 0.5809(5) 0.7408(4) 0.0467(13) Uani d . 1 . .
    H H19 0.6610 0.6715 0.7223 0.056 Uiso calc R 1 . .
    C C20 0.7767(5) 0.5286(5) 0.8031(4) 0.0412(12) Uani d . 1 . .
    C C21 0.8858(6) 0.6058(6) 0.8398(5) 0.0541(14) Uani d . 1 . .
    H H21 0.8838 0.6967 0.8223 0.065 Uiso calc R 1 . .
    C C22 0.9932(6) 0.5514(7) 0.8997(5) 0.0615(17) Uani d . 1 . .
    H H22 1.0651 0.6043 0.9240 0.074 Uiso calc R 1 . .
    C C23 0.9971(5) 0.4173(6) 0.9254(4) 0.0531(16) Uani d . 1 . .
    H H23 1.0720 0.3799 0.9671 0.064 Uiso calc R 1 . .
    C C24 0.8950(5) 0.3401(6) 0.8912(4) 0.0463(13) Uani d . 1 . .
    H H24 0.8998 0.2493 0.9093 0.056 Uiso calc R 1 . .
    C C25 0.7809(4) 0.3932(5) 0.8287(3) 0.0356(9) Uani d . 1 . .
    C C26 0.6748(4) 0.3142(5) 0.7930(3) 0.0327(10) Uani d . 1 . .
    C C27 0.6773(4) 0.1713(5) 0.8183(3) 0.0341(10) Uani d . 1 . .
    C C28 0.6523(4) 0.1276(5) 0.9080(3) 0.0339(10) Uani d . 1 . .
    C C29 0.6179(5) 0.2139(6) 0.9743(4) 0.0460(13) Uani d . 1 . .
    H H29 0.6121 0.3057 0.9597 0.055 Uiso calc R 1 . .
    C C30 0.5926(6) 0.1699(7) 1.0584(4) 0.0548(15) Uani d . 1 . .
    H H30 0.5694 0.2309 1.1015 0.066 Uiso calc R 1 . .
    C C31 0.6007(6) 0.0339(7) 1.0825(4) 0.0555(15) Uani d . 1 . .
    H H31 0.5831 0.0035 1.1416 0.067 Uiso calc R 1 . .
    C C32 0.6337(5) -0.0525(6) 1.0211(4) 0.0478(13) Uani d . 1 . .
    H H32 0.6395 -0.1438 1.0376 0.057 Uiso calc R 1 . .
    C C33 0.6598(5) -0.0093(5) 0.9326(4) 0.0369(10) Uani d . 1 . .
    C C34 0.6936(5) -0.0977(5) 0.8673(4) 0.0413(11) Uani d . 1 . .
    H H34 0.6988 -0.1891 0.8831 0.050 Uiso calc R 1 . .
    C C35 0.7191(5) -0.0567(5) 0.7825(4) 0.0404(11) Uani d . 1 . .
    H H35 0.7426 -0.1185 0.7402 0.048 Uiso calc R 1 . .
    C C36 0.7100(5) 0.0801(5) 0.7579(4) 0.0364(10) Uani d . 1 . .
    H H1O -0.542(6) 0.378(9) 0.455(5) 0.061(18) Uiso d . 1 . .
    H H2O 0.405(6) 0.329(6) 0.655(5) 0.053(18) Uiso d . 1 . .
    H H3O 0.741(9) 0.057(10) 0.635(7) 0.12(4) Uiso d . 1 . .
loop_
    _atom_site_aniso_label
    _atom_site_aniso_U_11
    _atom_site_aniso_U_22
    _atom_site_aniso_U_33
    _atom_site_aniso_U_12
    _atom_site_aniso_U_13
    _atom_site_aniso_U_23
    Br1 0.0427(3) 0.0882(5) 0.0533(3) 0.0066(3) 0.0154(2) 0.0232(4)
    O1 0.051(3) 0.115(5) 0.102(4) 0.008(4) 0.049(3) 0.028(4)
    O2 0.036(2) 0.049(2) 0.059(2) -0.0024(17) -0.0014(18) 0.014(2)
    O3 0.059(3) 0.044(2) 0.045(2) -0.0069(18) 0.0260(18) -0.0015(18)
    N1 0.031(2) 0.048(3) 0.0339(18) 0.0060(17) 0.0091(15) 0.0000(18)
    C1 0.032(3) 0.070(4) 0.035(2) 0.004(2) 0.009(2) 0.002(2)
    C2 0.030(3) 0.064(4) 0.032(2) -0.001(2) 0.0084(19) 0.001(2)
    C3 0.033(3) 0.099(5) 0.041(3) 0.010(3) 0.012(2) 0.006(3)
    C4 0.047(4) 0.104(6) 0.050(3) -0.001(4) 0.023(3) -0.011(4)
    C5 0.060(4) 0.099(5) 0.031(3) -0.005(4) 0.017(3) -0.007(3)
    C6 0.051(4) 0.074(4) 0.033(3) -0.001(3) 0.008(2) -0.008(3)
    C7 0.038(3) 0.054(3) 0.036(2) 0.003(2) 0.008(2) -0.002(2)
    C8 0.031(3) 0.063(3) 0.039(3) 0.009(2) 0.007(2) 0.002(2)
    C9 0.037(3) 0.053(3) 0.038(3) 0.010(2) 0.007(2) -0.001(2)
    C10 0.039(3) 0.095(5) 0.049(3) 0.012(3) 0.018(2) 0.003(3)
    C11 0.053(4) 0.046(3) 0.052(3) 0.003(3) 0.013(3) -0.007(3)
    C12 0.042(3) 0.068(4) 0.031(2) 0.005(2) 0.010(2) 0.001(2)
    C13 0.047(3) 0.057(3) 0.036(2) 0.003(3) 0.0123(19) 0.006(3)
    C14 0.042(3) 0.065(4) 0.036(2) 0.000(2) 0.011(2) 0.003(3)
    C15 0.069(5) 0.065(4) 0.064(4) -0.023(3) 0.020(3) 0.002(3)
    C16 0.047(3) 0.095(5) 0.055(3) 0.002(3) 0.007(3) 0.009(3)
    C17 0.036(2) 0.040(3) 0.0346(19) -0.002(2) 0.0119(16) 0.003(3)
    C18 0.048(3) 0.034(3) 0.038(2) 0.006(2) 0.013(2) 0.005(2)
    C19 0.063(4) 0.034(3) 0.046(3) 0.000(2) 0.021(3) -0.002(2)
    C20 0.053(3) 0.035(3) 0.040(3) -0.007(2) 0.020(2) -0.007(2)
    C21 0.060(4) 0.051(3) 0.055(3) -0.017(3) 0.023(3) -0.014(3)
    C22 0.054(4) 0.069(4) 0.062(4) -0.023(3) 0.019(3) -0.018(3)
    C23 0.042(3) 0.074(5) 0.040(2) -0.008(3) 0.008(2) -0.007(3)
    C24 0.043(3) 0.057(3) 0.038(2) -0.002(2) 0.010(2) -0.002(2)
    C25 0.044(2) 0.034(2) 0.0299(18) -0.007(2) 0.0132(16) -0.007(2)
    C26 0.034(2) 0.035(2) 0.028(2) -0.0021(18) 0.0088(17) -0.0005(18)
    C27 0.039(3) 0.033(2) 0.030(2) 0.0022(19) 0.0096(18) 0.0035(19)
    C28 0.036(2) 0.032(2) 0.033(2) 0.0035(19) 0.0102(18) 0.004(2)
    C29 0.058(3) 0.044(3) 0.040(3) 0.003(2) 0.021(2) -0.001(2)
    C30 0.071(4) 0.061(4) 0.038(3) 0.000(3) 0.026(3) -0.002(3)
    C31 0.065(4) 0.063(4) 0.041(3) 0.001(3) 0.019(3) 0.009(3)
    C32 0.053(3) 0.051(3) 0.038(2) -0.002(3) 0.012(2) 0.011(2)
    C33 0.034(2) 0.041(3) 0.035(2) 0.000(2) 0.0092(19) 0.010(2)
    C34 0.043(3) 0.034(3) 0.043(2) 0.003(2) 0.0088(19) 0.006(2)
    C35 0.050(3) 0.030(2) 0.043(3) 0.001(2) 0.018(2) 0.001(2)
    C36 0.041(3) 0.038(3) 0.032(2) -0.002(2) 0.0137(19) 0.003(2)
_geom_special_details
;
All esds (except the esd in the dihedral angle between two l.s. planes) are
estimated using the full covariance matrix. The cell esds are taken into
account individually in the estimation of esds in distances, angles and
torsion angles; correlations between esds in cell parameters are only used
when they are defined by crystal symmetry. An approximate (isotropic)
treatment of cell esds is used for estimating esds involving l.s. planes.
;
loop_
    _geom_bond_atom_site_label_1
    _geom_bond_atom_site_label_2
    _geom_bond_site_symmetry_2
    _geom_bond_distance
    _geom_bond_publ_flag
    O1 C10 . 1.404(10) ?
    O1 H1O . 0.74(7) ?
    O2 C17 . 1.359(6) ?
    O2 H2O . 0.83(6) ?
    O3 C36 . 1.367(6) ?
    O3 H3O . 0.85(10) ?
    N1 C11 . 1.501(7) ?
    N1 C1 . 1.503(7) ?
    N1 C9 . 1.519(6) ?
    N1 C12 . 1.544(6) ?
    C1 C2 . 1.510(7) ?
    C1 H1A . 0.9900 ?
    C1 H1B . 0.9900 ?
    C2 C7 . 1.379(7) ?
    C2 C3 . 1.396(8) ?
    C3 C4 . 1.394(8) ?
    C3 H3 . 0.9500 ?
    C4 C5 . 1.367(9) ?
    C4 H4 . 0.9500 ?
    C5 C6 . 1.371(8) ?
    C5 H5 . 0.9500 ?
    C6 C7 . 1.392(7) ?
    C6 H6 . 0.9500 ?
    C7 C8 . 1.496(8) ?
    C8 C9 . 1.520(7) ?
    C8 H8A . 0.9900 ?
    C8 H8B . 0.9900 ?
    C9 C10 . 1.497(8) ?
    C9 H9 . 1.0000 ?
    C10 H10A . 0.9900 ?
    C10 H10B . 0.9900 ?
    C11 H11A . 0.9800 ?
    C11 H11B . 0.9800 ?
    C11 H11C . 0.9800 ?
    C12 C13 . 1.486(7) ?
    C12 H12A . 0.9900 ?
    C12 H12B . 0.9900 ?
    C13 C14 . 1.331(8) ?
    C13 H13 . 0.9500 ?
    C14 C16 . 1.485(8) ?
    C14 C15 . 1.485(9) ?
    C15 H15A . 0.9800 ?
    C15 H15B . 0.9800 ?
    C15 H15C . 0.9800 ?
    C16 H16A . 0.9800 ?
    C16 H16B . 0.9800 ?
    C16 H16C . 0.9800 ?
    C17 C26 . 1.392(6) ?
    C17 C18 . 1.402(8) ?
    C18 C19 . 1.372(8) ?
    C18 H18 . 0.9500 ?
    C19 C20 . 1.405(8) ?
    C19 H19 . 0.9500 ?
    C20 C25 . 1.414(8) ?
    C20 C21 . 1.423(8) ?
    C21 C22 . 1.364(10) ?
    C21 H21 . 0.9500 ?
    C22 C23 . 1.402(9) ?
    C22 H22 . 0.9500 ?
    C23 C24 . 1.360(8) ?
    C23 H23 . 0.9500 ?
    C24 C25 . 1.426(7) ?
    C24 H24 . 0.9500 ?
    C25 C26 . 1.407(7) ?
    C26 C27 . 1.488(7) ?
    C27 C36 . 1.372(7) ?
    C27 C28 . 1.425(6) ?
    C28 C29 . 1.407(7) ?
    C28 C33 . 1.425(7) ?
    C29 C30 . 1.356(8) ?
    C29 H29 . 0.9500 ?
    C30 C31 . 1.414(9) ?
    C30 H30 . 0.9500 ?
    C31 C32 . 1.352(9) ?
    C31 H31 . 0.9500 ?
    C32 C33 . 1.413(7) ?
    C32 H32 . 0.9500 ?
    C33 C34 . 1.407(7) ?
    C34 C35 . 1.355(7) ?
    C34 H34 . 0.9500 ?
    C35 C36 . 1.424(7) ?
    C35 H35 . 0.9500 ?
loop_
    _geom_angle_atom_site_label_1
    _geom_angle_atom_site_label_2
    _geom_angle_atom_site_label_3
    _geom_angle_site_symmetry_1
    _geom_angle_site_symmetry_3
    _geom_angle
    _geom_angle_publ_flag
    C10 O1 H1O . . 106(7) ?
    C17 O2 H2O . . 114(4) ?
    C36 O3 H3O . . 111(7) ?
    C11 N1 C1 . . 109.0(4) ?
    C11 N1 C9 . . 113.1(4) ?
    C1 N1 C9 . . 107.7(4) ?
    C11 N1 C12 . . 108.1(4) ?
    C1 N1 C12 . . 108.9(4) ?
    C9 N1 C12 . . 109.9(4) ?
    N1 C1 C2 . . 113.5(4) ?
    N1 C1 H1A . . 108.9 ?
    C2 C1 H1A . . 108.9 ?
    N1 C1 H1B . . 108.9 ?
    C2 C1 H1B . . 108.9 ?
    H1A C1 H1B . . 107.7 ?
    C7 C2 C3 . . 120.8(5) ?
    C7 C2 C1 . . 121.7(5) ?
    C3 C2 C1 . . 117.5(5) ?
    C4 C3 C2 . . 118.9(5) ?
    C4 C3 H3 . . 120.5 ?
    C2 C3 H3 . . 120.5 ?
    C5 C4 C3 . . 120.2(6) ?
    C5 C4 H4 . . 119.9 ?
    C3 C4 H4 . . 119.9 ?
    C4 C5 C6 . . 120.5(5) ?
    C4 C5 H5 . . 119.7 ?
    C6 C5 H5 . . 119.7 ?
    C5 C6 C7 . . 120.7(6) ?
    C5 C6 H6 . . 119.6 ?
    C7 C6 H6 . . 119.6 ?
    C2 C7 C6 . . 118.8(5) ?
    C2 C7 C8 . . 120.0(5) ?
    C6 C7 C8 . . 121.2(5) ?
    C7 C8 C9 . . 114.2(4) ?
    C7 C8 H8A . . 108.7 ?
    C9 C8 H8A . . 108.7 ?
    C7 C8 H8B . . 108.7 ?
    C9 C8 H8B . . 108.7 ?
    H8A C8 H8B . . 107.6 ?
    C10 C9 N1 . . 115.1(5) ?
    C10 C9 C8 . . 112.2(5) ?
    N1 C9 C8 . . 110.4(4) ?
    C10 C9 H9 . . 106.2 ?
    N1 C9 H9 . . 106.2 ?
    C8 C9 H9 . . 106.2 ?
    O1 C10 C9 . . 110.3(5) ?
    O1 C10 H10A . . 109.6 ?
    C9 C10 H10A . . 109.6 ?
    O1 C10 H10B . . 109.6 ?
    C9 C10 H10B . . 109.6 ?
    H10A C10 H10B . . 108.1 ?
    N1 C11 H11A . . 109.5 ?
    N1 C11 H11B . . 109.5 ?
    H11A C11 H11B . . 109.5 ?
    N1 C11 H11C . . 109.5 ?
    H11A C11 H11C . . 109.5 ?
    H11B C11 H11C . . 109.5 ?
    C13 C12 N1 . . 114.3(4) ?
    C13 C12 H12A . . 108.7 ?
    N1 C12 H12A . . 108.7 ?
    C13 C12 H12B . . 108.7 ?
    N1 C12 H12B . . 108.7 ?
    H12A C12 H12B . . 107.6 ?
    C14 C13 C12 . . 127.4(6) ?
    C14 C13 H13 . . 116.3 ?
    C12 C13 H13 . . 116.3 ?
    C13 C14 C16 . . 120.2(6) ?
    C13 C14 C15 . . 125.0(6) ?
    C16 C14 C15 . . 114.8(6) ?
    C14 C15 H15A . . 109.5 ?
    C14 C15 H15B . . 109.5 ?
    H15A C15 H15B . . 109.5 ?
    C14 C15 H15C . . 109.5 ?
    H15A C15 H15C . . 109.5 ?
    H15B C15 H15C . . 109.5 ?
    C14 C16 H16A . . 109.5 ?
    C14 C16 H16B . . 109.5 ?
    H16A C16 H16B . . 109.5 ?
    C14 C16 H16C . . 109.5 ?
    H16A C16 H16C . . 109.5 ?
    H16B C16 H16C . . 109.5 ?
    O2 C17 C26 . . 118.6(5) ?
    O2 C17 C18 . . 120.3(4) ?
    C26 C17 C18 . . 121.1(5) ?
    C19 C18 C17 . . 119.2(5) ?
    C19 C18 H18 . . 120.4 ?
    C17 C18 H18 . . 120.4 ?
    C18 C19 C20 . . 121.9(5) ?
    C18 C19 H19 . . 119.0 ?
    C20 C19 H19 . . 119.0 ?
    C19 C20 C25 . . 118.2(5) ?
    C19 C20 C21 . . 122.7(5) ?
    C25 C20 C21 . . 119.1(5) ?
    C22 C21 C20 . . 121.0(6) ?
    C22 C21 H21 . . 119.5 ?
    C20 C21 H21 . . 119.5 ?
    C21 C22 C23 . . 119.9(6) ?
    C21 C22 H22 . . 120.1 ?
    C23 C22 H22 . . 120.1 ?
    C24 C23 C22 . . 120.9(6) ?
    C24 C23 H23 . . 119.6 ?
    C22 C23 H23 . . 119.6 ?
    C23 C24 C25 . . 121.0(5) ?
    C23 C24 H24 . . 119.5 ?
    C25 C24 H24 . . 119.5 ?
    C26 C25 C20 . . 120.4(4) ?
    C26 C25 C24 . . 121.5(5) ?
    C20 C25 C24 . . 118.2(5) ?
    C17 C26 C25 . . 119.1(4) ?
    C17 C26 C27 . . 119.6(4) ?
    C25 C26 C27 . . 121.3(4) ?
    C36 C27 C28 . . 119.0(4) ?
    C36 C27 C26 . . 120.1(4) ?
    C28 C27 C26 . . 120.8(4) ?
    C29 C28 C33 . . 117.3(4) ?
    C29 C28 C27 . . 123.0(4) ?
    C33 C28 C27 . . 119.8(4) ?
    C30 C29 C28 . . 122.0(5) ?
    C30 C29 H29 . . 119.0 ?
    C28 C29 H29 . . 119.0 ?
    C29 C30 C31 . . 120.4(6) ?
    C29 C30 H30 . . 119.8 ?
    C31 C30 H30 . . 119.8 ?
    C32 C31 C30 . . 119.6(5) ?
    C32 C31 H31 . . 120.2 ?
    C30 C31 H31 . . 120.2 ?
    C31 C32 C33 . . 121.1(6) ?
    C31 C32 H32 . . 119.5 ?
    C33 C32 H32 . . 119.5 ?
    C34 C33 C32 . . 122.0(5) ?
    C34 C33 C28 . . 118.3(4) ?
    C32 C33 C28 . . 119.7(5) ?
    C35 C34 C33 . . 122.3(5) ?
    C35 C34 H34 . . 118.9 ?
    C33 C34 H34 . . 118.9 ?
    C34 C35 C36 . . 119.1(5) ?
    C34 C35 H35 . . 120.5 ?
    C36 C35 H35 . . 120.5 ?
    O3 C36 C27 . . 118.9(4) ?
    O3 C36 C35 . . 119.5(4) ?
    C27 C36 C35 . . 121.6(4) ?
loop_
    _geom_torsion_atom_site_label_1
    _geom_torsion_atom_site_label_2
    _geom_torsion_atom_site_label_3
    _geom_torsion_atom_site_label_4
    _geom_torsion_site_symmetry_1
    _geom_torsion_site_symmetry_2
    _geom_torsion_site_symmetry_3
    _geom_torsion_site_symmetry_4
    _geom_torsion
    _geom_torsion_publ_flag
    C11 N1 C1 C2 . . . . 71.5(6) ?
    C9 N1 C1 C2 . . . . -51.6(6) ?
    C12 N1 C1 C2 . . . . -170.7(5) ?
    N1 C1 C2 C7 . . . . 24.1(8) ?
    N1 C1 C2 C3 . . . . -159.1(5) ?
    C7 C2 C3 C4 . . . . 3.4(10) ?
    C1 C2 C3 C4 . . . . -173.4(7) ?
    C2 C3 C4 C5 . . . . -1.0(12) ?
    C3 C4 C5 C6 . . . . -1.5(12) ?
    C4 C5 C6 C7 . . . . 1.8(11) ?
    C3 C2 C7 C6 . . . . -3.2(10) ?
    C1 C2 C7 C6 . . . . 173.5(6) ?
    C3 C2 C7 C8 . . . . 177.0(6) ?
    C1 C2 C7 C8 . . . . -6.3(9) ?
    C5 C6 C7 C2 . . . . 0.6(10) ?
    C5 C6 C7 C8 . . . . -179.6(6) ?
    C2 C7 C8 C9 . . . . 18.2(8) ?
    C6 C7 C8 C9 . . . . -161.6(6) ?
    C11 N1 C9 C10 . . . . 71.5(6) ?
    C1 N1 C9 C10 . . . . -167.9(5) ?
    C12 N1 C9 C10 . . . . -49.4(6) ?
    C11 N1 C9 C8 . . . . -56.7(6) ?
    C1 N1 C9 C8 . . . . 63.9(6) ?
    C12 N1 C9 C8 . . . . -177.6(5) ?
    C7 C8 C9 C10 . . . . -177.2(5) ?
    C7 C8 C9 N1 . . . . -47.4(7) ?
    N1 C9 C10 O1 . . . . -61.7(6) ?
    C8 C9 C10 O1 . . . . 65.6(7) ?
    C11 N1 C12 C13 . . . . 62.5(6) ?
    C1 N1 C12 C13 . . . . -55.8(6) ?
    C9 N1 C12 C13 . . . . -173.5(5) ?
    N1 C12 C13 C14 . . . . 102.3(6) ?
    C12 C13 C14 C16 . . . . 176.7(5) ?
    C12 C13 C14 C15 . . . . -2.3(9) ?
    O2 C17 C18 C19 . . . . 179.6(5) ?
    C26 C17 C18 C19 . . . . 1.2(7) ?
    C17 C18 C19 C20 . . . . -1.3(8) ?
    C18 C19 C20 C25 . . . . 0.9(8) ?
    C18 C19 C20 C21 . . . . -180.0(5) ?
    C19 C20 C21 C22 . . . . -179.7(6) ?
    C25 C20 C21 C22 . . . . -0.6(8) ?
    C20 C21 C22 C23 . . . . 0.4(9) ?
    C21 C22 C23 C24 . . . . 0.1(9) ?
    C22 C23 C24 C25 . . . . -0.3(8) ?
    C19 C20 C25 C26 . . . . -0.4(7) ?
    C21 C20 C25 C26 . . . . -179.6(4) ?
    C19 C20 C25 C24 . . . . 179.5(4) ?
    C21 C20 C25 C24 . . . . 0.3(7) ?
    C23 C24 C25 C26 . . . . 180.0(5) ?
    C23 C24 C25 C20 . . . . 0.1(7) ?
    O2 C17 C26 C25 . . . . -179.1(4) ?
    C18 C17 C26 C25 . . . . -0.8(7) ?
    O2 C17 C26 C27 . . . . 1.7(6) ?
    C18 C17 C26 C27 . . . . -179.9(4) ?
    C20 C25 C26 C17 . . . . 0.3(6) ?
    C24 C25 C26 C17 . . . . -179.5(4) ?
    C20 C25 C26 C27 . . . . 179.5(4) ?
    C24 C25 C26 C27 . . . . -0.4(7) ?
    C17 C26 C27 C36 . . . . 91.4(6) ?
    C25 C26 C27 C36 . . . . -87.7(6) ?
    C17 C26 C27 C28 . . . . -92.0(6) ?
    C25 C26 C27 C28 . . . . 88.9(6) ?
    C36 C27 C28 C29 . . . . -179.9(5) ?
    C26 C27 C28 C29 . . . . 3.5(7) ?
    C36 C27 C28 C33 . . . . -1.0(7) ?
    C26 C27 C28 C33 . . . . -177.6(4) ?
    C33 C28 C29 C30 . . . . 0.0(8) ?
    C27 C28 C29 C30 . . . . 178.9(5) ?
    C28 C29 C30 C31 . . . . 0.2(9) ?
    C29 C30 C31 C32 . . . . -0.1(10) ?
    C30 C31 C32 C33 . . . . -0.3(10) ?
    C31 C32 C33 C34 . . . . -179.6(5) ?
    C31 C32 C33 C28 . . . . 0.5(8) ?
    C29 C28 C33 C34 . . . . 179.8(5) ?
    C27 C28 C33 C34 . . . . 0.8(7) ?
    C29 C28 C33 C32 . . . . -0.4(7) ?
    C27 C28 C33 C32 . . . . -179.3(5) ?
    C32 C33 C34 C35 . . . . -179.8(5) ?
    C28 C33 C34 C35 . . . . 0.1(7) ?
    C33 C34 C35 C36 . . . . -0.7(8) ?
    C28 C27 C36 O3 . . . . -179.6(4) ?
    C26 C27 C36 O3 . . . . -3.0(7) ?
    C28 C27 C36 C35 . . . . 0.3(8) ?
    C26 C27 C36 C35 . . . . 177.0(5) ?
    C34 C35 C36 O3 . . . . -179.5(5) ?
    C34 C35 C36 C27 . . . . 0.6(8) ?
loop_
    _geom_hbond_atom_site_label_D
    _geom_hbond_atom_site_label_H
    _geom_hbond_atom_site_label_A
    _geom_hbond_site_symmetry_A
    _geom_hbond_distance_DH
    _geom_hbond_distance_HA
    _geom_hbond_distance_DA
    _geom_hbond_angle_DHA
    O1 H1O Br1 1_455 0.74(7) 2.56(7) 3.294(5) 170(6)
    O2 H2O Br1 . 0.83(6) 2.50(6) 3.291(4) 161(6)
    O3 H3O Br1 2_646 0.85(10) 2.50(10) 3.344(4) 174(9)
