# Supplementary material for: (3S,NR)-3-Hydroxy­methyl-2-methyl-2-(3-methyl­but-2-en-1-yl)-1,2,3,4-tetra­hydro­isoquinolinium bromide–1,1′-bi-2-naphthol (1/1)
Source: Acta Crystallogr Sect E Struct Rep Online. 2010 Mar 6;66(Pt 4):o768. doi: 10.1107/S1600536810007944 (PMC2984017; doi:10.1107/S1600536810007944)
Supplement: Supplementary file 2 [file e-66-0o768-Isup2.hkl]

# 
# h,k,l, Fc-squared, Fo-squared, sigma(Fo-squared) and status flag 
# 
data_I
_shelx_title ' y2497 in P2(1)' 
_shelx_refln_list_code          4 
_shelx_F_calc_maximum      198.66 
_exptl_crystal_F_000       640.00 
_reflns_d_resolution_high  0.7701 
 
loop_ 
 _symmetry_equiv_pos_as_xyz 
 'x, y, z' 
 '-x, y+1/2, -z' 
 
_cell_length_a    11.3972 
_cell_length_b    10.1329 
_cell_length_c    13.8151 
_cell_angle_alpha  90.000 
_cell_angle_beta  107.976 
_cell_angle_gamma  90.000 
 
_shelx_F_squared_multiplier     1.000 
 
loop_ 
 _refln_index_h 
 _refln_index_k 
 _refln_index_l 
 _refln_F_squared_calc 
 _refln_F_squared_meas 
 _refln_F_squared_sigma 
 _refln_observed_status 
   5 -11   0       11.05       -0.08      8.41 o 
   6 -11   0       14.39        1.01      7.82 o 
   7 -11   0        5.34       -2.19      4.96 o 
   4 -10   0       52.92       51.81     10.18 o 
   5 -10   0       14.51       -0.40      4.70 o 
   6 -10   0       27.35       10.57     22.57 o 
   7 -10   0        0.45       -1.44      4.33 o 
   8 -10   0        4.71        4.88      7.92 o 
   9 -10   0       15.16        6.37     12.13 o 
   3  -9   0      289.42      309.68     18.87 o 
   4  -9   0       38.23       41.53      7.74 o 
   5  -9   0        7.57        7.65      5.58 o 
   6  -9   0       30.21       11.52     17.67 o 
   7  -9   0       17.89        7.66     12.89 o 
   8  -9   0        7.08        7.57      7.03 o 
   9  -9   0       34.06       31.06     16.65 o 
  10  -9   0       19.15       15.04      9.08 o 
   2  -8   0      271.91      302.67     17.87 o 
   3  -8   0       12.44       13.53      4.69 o 
   4  -8   0      490.34      525.34     22.92 o 
   5  -8   0       69.81       78.85      9.63 o 
   6  -8   0      231.68      276.46     17.49 o 
   7  -8   0        5.79        3.34      3.96 o 
   8  -8   0       54.74       63.18     12.82 o 
   9  -8   0       29.20       26.30      7.61 o 
  10  -8   0       97.52       63.18     33.57 o 
  11  -8   0       14.34       10.60      7.60 o 
   2  -7   0       72.89       81.03      7.32 o 
   3  -7   0      566.83      596.85     20.50 o 
   4  -7   0      169.31      165.91     14.34 o 
   5  -7   0        7.07        8.36      5.51 o 
   6  -7   0      115.12      126.29     12.95 o 
   7  -7   0      123.28      118.58     11.23 o 
   8  -7   0       43.76       40.98      7.67 o 
   9  -7   0       68.21       87.77     11.72 o 
  10  -7   0       60.73       59.40     10.53 o 
  11  -7   0       45.13       44.72     10.88 o 
   1  -6   0      414.37      457.81     24.46 o 
   2  -6   0      120.19      117.09      7.83 o 
   3  -6   0       26.00       26.06      6.06 o 
   4  -6   0     1104.19     1103.12     39.73 o 
   5  -6   0      176.16      178.19      9.00 o 
   6  -6   0      507.51      536.61     18.19 o 
   7  -6   0       19.39       18.20      5.31 o 
   8  -6   0       94.80      111.99     13.91 o 
   9  -6   0       38.26       42.83     11.31 o 
  10  -6   0        9.80       11.60     11.72 o 
  11  -6   0       26.28       32.29     11.78 o 
  12  -6   0       89.63      117.75     18.35 o 
   1  -5   0     2236.39     2159.93     56.88 o 
   2  -5   0      945.71      976.87     26.36 o 
   3  -5   0     1822.40     1812.10     41.17 o 
   4  -5   0      607.83      644.69     17.95 o 
   5  -5   0      800.17      803.79     21.73 o 
   6  -5   0       60.70       62.99      8.34 o 
   7  -5   0      504.59      503.49     23.79 o 
   8  -5   0      143.89      144.37     18.71 o 
   9  -5   0      214.98      216.74     19.62 o 
  10  -5   0       17.56       24.52     10.60 o 
  11  -5   0      116.85      126.52     19.88 o 
  12  -5   0       44.45       47.18     13.47 o 
  13  -5   0        7.41       15.30     11.93 o 
   1  -4   0      324.95      330.87      9.47 o 
   2  -4   0     1440.00     1311.52     32.74 o 
   3  -4   0      137.47      132.92      5.41 o 
   4  -4   0     2071.39     1949.08     56.70 o 
   5  -4   0      330.88      320.12     14.32 o 
   6  -4   0      580.57      551.81     22.02 o 
   7  -4   0       14.29       15.07      6.36 o 
   8  -4   0      439.49      424.99     24.09 o 
   9  -4   0       68.65       66.67     12.18 o 
  10  -4   0       65.42       91.28     19.81 o 
  11  -4   0       38.15       32.68     15.56 o 
  12  -4   0      105.44      152.45     20.09 o 
  13  -4   0        4.59        5.69     10.63 o 
   1  -3   0     8936.12     9855.91    273.34 o 
   2  -3   0     1266.68     1221.73     23.37 o 
   3  -3   0     2493.30     2278.97     56.96 o 
   4  -3   0      788.21      736.82     23.56 o 
   5  -3   0      879.23      768.91     25.98 o 
   6  -3   0       10.61       10.66      4.81 o 
   7  -3   0      426.22      421.25     21.53 o 
   8  -3   0       56.85       60.28     10.66 o 
   9  -3   0      518.91      536.53     30.03 o 
  10  -3   0       22.36       26.01     10.84 o 
  11  -3   0      162.97      198.70     27.10 o 
  12  -3   0        4.90        5.72      9.25 o 
  13  -3   0       88.17      142.89     25.87 o 
   0  -2   0    36902.11    52040.53   2725.06 o 
   1  -2   0     1159.51     1049.59     17.59 o 
   2  -2   0     1186.41     1031.62     24.80 o 
   3  -2   0     2117.18     2008.80     48.56 o 
   4  -2   0     4330.28     3922.88    106.29 o 
   5  -2   0      120.34      132.53      8.63 o 
   6  -2   0     1062.74      967.68     31.79 o 
   7  -2   0       76.43       82.34     12.47 o 
   8  -2   0      534.18      540.20     31.36 o 
   9  -2   0       13.77       17.59      8.71 o 
  10  -2   0      297.92      311.22     25.42 o 
  11  -2   0       33.06       39.84     13.70 o 
  12  -2   0       62.70       88.02     16.34 o 
  13  -2   0       25.59       17.27     15.88 o 
   2  -1   0     3604.96     3388.11    140.16 o 
   3  -1   0     4145.46     3939.75    100.37 o 
   4  -1   0     1270.03     1224.08     37.16 o 
   5  -1   0      627.23      518.74     25.74 o 
   6  -1   0       96.89       97.16     10.64 o 
   7  -1   0      673.70      613.17     26.79 o 
   8  -1   0      178.00      193.71     16.43 o 
   9  -1   0      859.90      907.53     42.27 o 
  10  -1   0       48.31       53.66     15.33 o 
  11  -1   0      107.74      150.11     21.62 o 
  12  -1   0        5.88        2.06      7.40 o 
  13  -1   0       99.55      133.34     24.24 o 
  14  -1   0        3.39        7.94     12.26 o 
   2   0   0     8610.77     9545.55    253.26 o 
   3   0   0     2088.49     2064.44     49.61 o 
   4   0   0     2508.49     2273.30     62.64 o 
   5   0   0      291.89      260.91     11.92 o 
   6   0   0     1769.94     1718.55     55.57 o 
   7   0   0       10.63       13.35      6.11 o 
   8   0   0      664.60      670.46     39.30 o 
   9   0   0      144.20      136.42     16.59 o 
  10   0   0      451.97      440.23     35.83 o 
  11   0   0        0.44        4.29      8.11 o 
  12   0   0      125.61      166.32     30.43 o 
  13   0   0        0.32       -0.40      6.68 o 
  14   0   0       21.55        6.63     15.62 o 
   2   1   0     3587.43     3375.30     76.39 o 
   3   1   0     4309.78     4175.00    107.43 o 
   4   1   0     1249.91     1195.79     36.99 o 
   5   1   0      579.24      474.44     16.79 o 
   6   1   0       98.68      106.71     11.09 o 
   7   1   0      815.36      748.07     29.34 o 
   8   1   0      169.43      182.90     19.28 o 
   9   1   0      828.50      912.91     42.65 o 
  10   1   0       43.66       46.20     15.69 o 
  11   1   0      121.71      175.17     22.34 o 
  12   1   0        6.98        1.11      9.04 o 
  13   1   0      119.12      111.75     93.90 o 
  14   1   0        2.63        2.79     15.11 o 
   0   2   0    39464.54    56136.00   2086.01 o 
   1   2   0     1163.39     1053.50     16.72 o 
   2   2   0     1477.84     1312.57     40.66 o 
   3   2   0     2113.50     1967.36     72.71 o 
   4   2   0     4406.55     4112.58    163.14 o 
   5   2   0      127.75      140.79      9.00 o 
   6   2   0     1065.08      963.20     32.86 o 
   7   2   0       79.04       79.17     10.27 o 
   8   2   0      480.86      494.17     29.96 o 
   9   2   0       14.98       22.37     11.62 o 
  10   2   0      305.44      323.34     26.44 o 
  11   2   0       31.55       36.80     14.09 o 
  12   2   0       51.40        0.36     17.26 o 
  13   2   0       24.31       -1.27     12.44 o 
   1   3   0     8060.17     8854.57    205.31 o 
   2   3   0     1256.71     1198.88     28.44 o 
   3   3   0     2541.61     2302.16     92.08 o 
   4   3   0      772.75      717.62     21.46 o 
   5   3   0      661.56      595.46     24.86 o 
   6   3   0       13.04       13.07      5.15 o 
   7   3   0      504.39      481.43     28.66 o 
   8   3   0       52.68       54.94     10.66 o 
   9   3   0      481.46      499.59     29.85 o 
  10   3   0       26.46       26.27     11.38 o 
  11   3   0      157.05      189.12     28.41 o 
  12   3   0        3.39       -1.18      7.68 o 
  13   3   0      114.56      165.52     28.07 o 
   0   4   0     1362.90     1312.51     32.77 o 
   1   4   0      327.80      343.85      6.91 o 
   2   4   0     1623.25     1491.89     38.66 o 
   3   4   0      133.80      123.60      7.02 o 
   4   4   0     2025.49     1900.12     53.34 o 
   5   4   0      334.13      332.55     15.04 o 
   6   4   0      555.52      549.34     23.38 o 
   7   4   0       17.58       19.24      7.06 o 
   8   4   0      451.92      427.73     24.38 o 
   9   4   0       65.87       56.21     12.28 o 
  10   4   0       73.49       85.17     16.31 o 
  11   4   0       42.00       16.90     19.21 o 
  12   4   0       84.13        0.77     23.93 o 
  13   4   0        3.73       -0.65      8.91 o 
   1   5   0     2413.44     2430.95     39.41 o 
   2   5   0      944.24     1010.05     22.91 o 
   3   5   0     1951.01     1952.41     56.81 o 
   4   5   0      593.49      625.34     24.32 o 
   5   5   0      842.59      837.11     29.20 o 
   6   5   0       55.39       61.54     11.83 o 
   7   5   0      453.83      454.02     27.66 o 
   8   5   0      134.25      132.37     15.54 o 
   9   5   0      192.78      211.42     19.97 o 
  10   5   0       14.56       19.50     10.71 o 
  11   5   0      136.15      115.96     74.77 o 
  12   5   0       40.81       -0.62     14.25 o 
  13   5   0       11.57        1.59     16.68 o 
   0   6   0      296.35      273.22     12.48 o 
   1   6   0      416.56      460.93      9.86 o 
   2   6   0      193.38      188.08      8.09 o 
   3   6   0       26.63       23.95      5.14 o 
   4   6   0     1280.79     1282.19     40.48 o 
   5   6   0      184.24      189.01     13.26 o 
   6   6   0      503.14      530.42     25.37 o 
   7   6   0       22.05       19.64      7.83 o 
   8   6   0      139.15      139.19     19.65 o 
   9   6   0       37.71       42.61     15.39 o 
  10   6   0        0.42        7.78     11.47 o 
  11   6   0       29.26       -1.60     15.83 o 
  12   6   0       71.91        0.33     19.03 o 
   1   7   0      226.33      249.53      7.71 o 
   2   7   0       74.68       88.87      5.83 o 
   3   7   0      407.51      435.70     18.13 o 
   4   7   0      162.29      176.33     12.22 o 
   5   7   0       37.74       41.83      8.87 o 
   6   7   0      113.00      137.97     13.61 o 
   7   7   0      108.94      112.51     14.17 o 
   8   7   0       40.76       42.97     11.17 o 
   9   7   0       47.31       28.61     22.69 o 
  10   7   0       61.86       33.27     26.13 o 
  11   7   0       33.51       25.35     21.81 o 
   0   8   0      344.76      351.23     16.25 o 
   1   8   0       88.36       89.41      6.02 o 
   2   8   0      275.68      304.01     11.41 o 
   3   8   0       13.49       11.70      3.91 o 
   4   8   0      575.68      642.13     22.32 o 
   5   8   0       72.98       96.18      9.81 o 
   6   8   0      224.14      257.86     19.74 o 
   7   8   0        7.12        6.12      6.04 o 
   8   8   0       40.41       35.53     27.58 o 
   9   8   0       32.77       19.78     15.38 o 
  10   8   0       87.03       75.86     49.22 o 
  11   8   0       14.81       10.61      9.94 o 
   1   9   0        6.82       10.62      3.23 o 
   2   9   0       16.39       17.20      5.00 o 
   3   9   0      241.69      282.12     12.63 o 
   4   9   0       37.12       42.20      6.38 o 
   5   9   0        5.44        6.96      5.33 o 
   6   9   0       31.49       36.33      8.61 o 
   7   9   0       14.51        6.45      5.98 o 
   8   9   0        7.73       10.28      8.30 o 
   9   9   0       44.62       20.71     20.05 o 
  10   9   0       19.24       17.75     14.31 o 
   0  10   0      135.36      164.94     17.25 o 
   1  10   0       66.90       69.78     11.81 o 
   2  10   0       53.56       65.34      7.70 o 
   3  10   0        5.59       13.84      5.47 o 
   4  10   0       61.78       67.29      7.93 o 
   5  10   0       13.25        8.52      6.34 o 
   6  10   0       20.52        0.94      4.67 o 
   7  10   0        0.23       -2.17      5.39 o 
   8  10   0        1.14        3.45      6.84 o 
   9  10   0       15.81        5.96      7.94 o 
   1  11   0       33.10       26.05      7.96 o 
   2  11   0       36.05       28.24      8.65 o 
   3  11   0       11.08        6.46      4.44 o 
   4  11   0        0.98        0.37      2.37 o 
   5  11   0       13.99        7.01      8.85 o 
   6  11   0       13.57        8.33      8.44 o 
   7  11   0        2.14        1.33      3.46 o 
   0  12   0        4.05        0.40      3.00 o 
   1  12   0        1.19        1.81      3.46 o 
   2  12   0        2.82       -1.30      3.68 o 
   3  12   0       26.21       24.57     12.31 o 
   4  12   0        5.03        2.16      5.21 o 
   5  12   0        4.80       -4.15      6.84 o 
   1  13   0        8.27        4.68      5.17 o 
   2  13   0        3.92        1.95      3.70 o 
  -7 -11   1        2.78        1.87      4.42 o 
  -6 -11   1        7.53        1.10      5.13 o 
  -5 -11   1       13.96       -1.30      5.66 o 
  -4 -11   1       18.21       -0.84      6.43 o 
   5 -11   1       19.08        0.15      4.13 o 
   7 -11   1        5.41       -4.59      8.80 o 
  -9 -10   1       12.73       11.58     18.90 o 
  -8 -10   1       62.11       82.61     14.46 o 
  -7 -10   1       16.05        2.30      5.59 o 
  -6 -10   1       21.20        1.20      6.28 o 
  -5 -10   1       20.65       -1.24      7.14 o 
  -4 -10   1       10.69        5.51      6.96 o 
  -3 -10   1        1.45       -0.92      4.05 o 
   4 -10   1       35.80       51.19      7.65 o 
   5 -10   1        2.87        1.72      3.25 o 
   6 -10   1       23.09        0.53      2.85 o 
   7 -10   1        7.27        4.01      6.81 o 
   8 -10   1       40.49       15.71     30.38 o 
 -10  -9   1        6.11        2.52      5.10 o 
  -9  -9   1        0.38       -7.13      7.13 o 
  -8  -9   1       34.36       42.17     10.98 o 
  -7  -9   1       90.50       89.28     13.59 o 
  -6  -9   1        7.59       10.39      6.43 o 
  -5  -9   1       66.59       83.61     10.84 o 
  -4  -9   1       39.91       41.76     10.91 o 
  -3  -9   1       83.17       94.54     12.02 o 
  -2  -9   1        1.26        2.52      5.13 o 
   3  -9   1      271.16      269.44     17.56 o 
   4  -9   1       44.97       50.45      7.57 o 
   5  -9   1       45.79       44.35     10.67 o 
   6  -9   1        5.85        4.31      5.66 o 
   7  -9   1       28.14        2.12      6.36 o 
   8  -9   1       14.40        8.58      6.65 o 
   9  -9   1       18.51       12.65     12.36 o 
 -11  -8   1       13.58       16.09      9.75 o 
 -10  -8   1       67.77       88.72     14.87 o 
  -9  -8   1       11.49        8.41      5.68 o 
  -8  -8   1      140.12      172.08     14.34 o 
  -7  -8   1       55.40       48.73      9.36 o 
  -6  -8   1      227.50      254.08     22.77 o 
  -5  -8   1       64.61       71.11      9.51 o 
  -4  -8   1      644.90      679.94     27.71 o 
  -3  -8   1       45.58       48.92      7.47 o 
  -2  -8   1      249.69      275.92     19.02 o 
   2  -8   1        2.12        6.20      4.59 o 
   3  -8   1      269.78      277.86     13.51 o 
   4  -8   1       16.56       18.50      4.81 o 
   5  -8   1       94.81       86.61      8.96 o 
   6  -8   1      126.31      153.50     12.65 o 
   7  -8   1        9.99        9.39      4.68 o 
   8  -8   1       50.43       51.04     20.76 o 
   9  -8   1        3.58        6.17      4.09 o 
  10  -8   1       12.31       10.95      7.93 o 
 -12  -7   1       18.21        7.12      7.15 o 
 -11  -7   1       56.50       62.59     12.60 o 
 -10  -7   1       27.16       22.27      8.61 o 
  -9  -7   1      264.84      326.69     22.33 o 
  -8  -7   1       47.41       50.54      9.10 o 
  -7  -7   1      550.04      573.14     22.06 o 
  -6  -7   1      366.22      412.15     17.26 o 
  -5  -7   1       84.95       89.59      9.14 o 
  -4  -7   1       66.79       75.51      8.39 o 
  -3  -7   1      415.16      420.16     17.60 o 
  -2  -7   1       49.66       46.44      6.44 o 
  -1  -7   1      282.32      314.03     16.96 o 
   2  -7   1      108.13      117.18      8.27 o 
   3  -7   1     1110.56     1159.03     41.76 o 
   4  -7   1      118.85      125.04      9.32 o 
   5  -7   1      330.49      363.19     21.12 o 
   6  -7   1       70.29       75.92      7.97 o 
   7  -7   1      126.39      145.45     11.24 o 
   8  -7   1        4.95        4.94      5.32 o 
   9  -7   1       33.30       30.58      7.82 o 
  10  -7   1       14.43        8.26      6.19 o 
  11  -7   1        5.45        2.39      5.23 o 
 -12  -6   1      126.13      168.52     26.73 o 
 -11  -6   1       24.72       30.89     15.22 o 
 -10  -6   1      213.65      242.34     23.61 o 
  -9  -6   1       11.82       18.60      8.50 o 
  -8  -6   1      175.68      186.84     16.12 o 
  -7  -6   1       84.85       92.71      9.23 o 
  -6  -6   1      182.62      200.29     10.96 o 
  -5  -6   1      312.48      338.00     14.67 o 
  -4  -6   1      828.01      808.92     30.04 o 
  -3  -6   1       46.25       51.08      6.53 o 
  -2  -6   1      637.24      669.52     21.94 o 
  -1  -6   1      254.36      280.45     15.89 o 
   1  -6   1      230.07      244.22     11.28 o 
   2  -6   1      476.16      476.20     33.01 o 
   3  -6   1      211.15      217.06     13.83 o 
   4  -6   1       68.86       69.17      5.42 o 
   5  -6   1       17.88       18.56      3.80 o 
   6  -6   1      210.27      213.79     12.43 o 
   7  -6   1      101.88      101.47     11.41 o 
   8  -6   1       69.68       88.98     12.74 o 
   9  -6   1       14.08       18.88      9.17 o 
  10  -6   1      138.67      154.15     19.99 o 
  11  -6   1        6.51       13.14      8.48 o 
  12  -6   1       34.35       49.57     16.13 o 
 -13  -5   1       92.21      122.57     20.59 o 
 -12  -5   1        1.70        2.11      7.71 o 
 -11  -5   1      135.08      159.36     25.34 o 
 -10  -5   1       99.48       92.54     16.63 o 
  -9  -5   1      290.97      332.26     29.55 o 
  -8  -5   1       34.74       42.02     11.19 o 
  -7  -5   1      391.69      390.65     25.31 o 
  -6  -5   1       92.58       88.02     19.43 o 
  -5  -5   1      336.84      310.17     12.74 o 
  -4  -5   1      123.82      133.37      6.84 o 
  -3  -5   1     1553.84     1484.53     40.15 o 
  -2  -5   1      307.10      343.44     12.04 o 
  -1  -5   1     1024.70     1085.57     26.86 o 
   1  -5   1     4852.50     5123.37    184.19 o 
   2  -5   1      225.15      223.43      7.90 o 
   3  -5   1      184.59      177.04      6.31 o 
   4  -5   1      108.57      113.15      6.92 o 
   5  -5   1      509.34      467.48     22.92 o 
   6  -5   1       12.19       11.75      7.79 o 
   7  -5   1      740.76      751.27     31.37 o 
   8  -5   1      102.79       95.66     12.22 o 
   9  -5   1      311.22      348.62     24.33 o 
  10  -5   1        6.61        6.98      8.56 o 
  11  -5   1      116.29      137.34     21.19 o 
  12  -5   1       14.84       14.64      9.75 o 
 -13  -4   1       16.64        3.92      9.49 o 
 -12  -4   1       46.94       68.88     15.30 o 
 -11  -4   1        4.61       -2.54      7.54 o 
 -10  -4   1       97.97       99.43     17.46 o 
  -9  -4   1      104.11       94.95     14.65 o 
  -8  -4   1      542.08      547.26     28.10 o 
  -7  -4   1       17.91       24.61      7.67 o 
  -6  -4   1      377.03      332.54     19.34 o 
  -5  -4   1        3.94        3.14      4.82 o 
  -4  -4   1     1196.89     1066.34     25.07 o 
  -3  -4   1      143.63      139.91      5.63 o 
  -2  -4   1      863.01      748.82     19.52 o 
  -1  -4   1     4230.06     4654.28    122.94 o 
   0  -4   1     2039.09     1964.43     66.47 o 
   1  -4   1     2938.62     3090.96     76.00 o 
   2  -4   1     2286.01     2186.18     54.06 o 
   3  -4   1      447.23      428.68     10.14 o 
   4  -4   1     3620.58     3613.17    104.00 o 
   5  -4   1      140.66      127.02      9.00 o 
   6  -4   1     1249.82     1175.25     39.50 o 
   7  -4   1      182.67      184.78     13.94 o 
   8  -4   1      350.30      384.67     22.63 o 
   9  -4   1       45.33       48.78     11.62 o 
  10  -4   1      189.53      220.27     22.22 o 
  11  -4   1       10.00        9.10      8.83 o 
  12  -4   1      108.08      134.79     26.88 o 
  13  -4   1        6.11        3.37      8.05 o 
 -13  -3   1      141.88      185.70     27.47 o 
 -12  -3   1       38.97       54.71     14.91 o 
 -11  -3   1      429.65      494.44     36.34 o 
 -10  -3   1      121.98      128.27     28.70 o 
  -9  -3   1      566.62      604.48     38.10 o 
  -8  -3   1       50.98       52.69     10.32 o 
  -7  -3   1     1016.73     1022.16     37.65 o 
  -6  -3   1      109.89       99.10     11.36 o 
  -5  -3   1      864.04      763.45     26.21 o 
  -4  -3   1      267.78      273.09     12.81 o 
  -3  -3   1     1954.75     1800.73     36.91 o 
  -2  -3   1      156.79      142.95      5.05 o 
  -1  -3   1      837.13      709.44     15.48 o 
   0  -3   1     4375.18     4635.99    166.27 o 
   1  -3   1     2752.70     2675.21     57.92 o 
   2  -3   1      318.72      300.77     10.49 o 
   3  -3   1     1626.57     1352.62     33.82 o 
   4  -3   1      970.33      892.01     27.10 o 
   5  -3   1     1568.32     1421.69     50.78 o 
   6  -3   1       30.82       38.27      6.70 o 
   7  -3   1      421.66      410.49     20.73 o 
   8  -3   1       66.78       69.67     11.34 o 
   9  -3   1      325.89      341.65     23.61 o 
  10  -3   1       20.61       26.56     10.84 o 
  11  -3   1      156.60      199.69     25.27 o 
  12  -3   1        5.11       -0.36      9.94 o 
  13  -3   1       33.13       16.53     17.52 o 
 -14  -2   1       97.90       59.28     56.49 o 
 -13  -2   1        6.06        0.91      5.33 o 
 -12  -2   1      132.16      152.75     22.91 o 
 -11  -2   1       48.28       45.41     17.75 o 
 -10  -2   1      385.63      403.28     29.40 o 
  -9  -2   1      209.52      206.19     19.30 o 
  -8  -2   1      970.22      902.57     37.61 o 
  -7  -2   1       32.53       33.61      7.49 o 
  -6  -2   1     1629.37     1538.77     50.91 o 
  -5  -2   1      221.36      218.73     10.90 o 
  -4  -2   1     3146.09     2769.66     73.20 o 
  -3  -2   1      611.22      567.59     17.11 o 
  -2  -2   1     1923.48     1680.18     30.17 o 
  -1  -2   1      174.74      164.77      3.57 o 
   0  -2   1     9440.26    11063.42    426.86 o 
   1  -2   1     1899.81     1677.70    128.83 o 
   2  -2   1     1660.75     1385.16     40.86 o 
   3  -2   1     2061.81     1778.15     46.02 o 
   4  -2   1     3546.13     3373.36     85.76 o 
   5  -2   1      246.03      246.40     11.62 o 
   6  -2   1     1049.38      900.71     31.24 o 
   7  -2   1      241.99      259.18     16.01 o 
   8  -2   1      606.01      575.48     27.82 o 
   9  -2   1      145.12      130.69     16.37 o 
  10  -2   1      279.49      311.18     31.28 o 
  11  -2   1       42.23       47.73     14.73 o 
  12  -2   1      113.24      150.03     23.52 o 
  13  -2   1        4.55        5.15      9.51 o 
 -14  -1   1        8.62        6.69     13.16 o 
 -13  -1   1       78.33      100.73     21.37 o 
 -12  -1   1        4.29        2.16     11.47 o 
 -11  -1   1      169.42      199.56     23.67 o 
 -10  -1   1       81.74       75.61     15.21 o 
  -9  -1   1      101.51      106.59     13.22 o 
  -8  -1   1      179.26      183.43     15.57 o 
  -7  -1   1     1055.82      921.74     37.69 o 
  -6  -1   1        0.55       -1.35      3.92 o 
  -5  -1   1      899.80      727.93     22.28 o 
  -4  -1   1      416.81      376.09     12.82 o 
  -3  -1   1     1127.90      978.96     27.65 o 
  -2  -1   1     1139.84     1007.82     35.12 o 
   1  -1   1      822.45      763.05     20.64 o 
   2  -1   1    13754.92    15775.93    545.48 o 
   3  -1   1     8447.89     8914.01    263.78 o 
   4  -1   1      132.96      125.39      6.94 o 
   5  -1   1     5188.23     5839.50    413.06 o 
   6  -1   1      115.44      112.72     10.80 o 
   7  -1   1     1136.82     1135.97     41.60 o 
   8  -1   1       78.06       72.74     11.98 o 
   9  -1   1     1202.45     1270.88     53.97 o 
  10  -1   1        3.13        7.31      7.70 o 
  11  -1   1      121.35      159.33     27.32 o 
  12  -1   1        6.72        0.00      5.66 o 
  13  -1   1      126.44      194.08     26.97 o 
 -14   0   1      112.39      136.55     36.26 o 
 -13   0   1       14.42       10.80     12.63 o 
 -12   0   1       43.14       62.33     17.94 o 
 -11   0   1        8.51        8.17      9.32 o 
 -10   0   1     1608.46     1617.17    103.38 o 
  -9   0   1      164.03      173.70     17.58 o 
  -8   0   1     1192.25     1114.71     43.84 o 
  -7   0   1       11.86       10.18      5.57 o 
  -6   0   1     1422.13     1367.79     45.38 o 
  -5   0   1      218.98      201.07     10.18 o 
  -4   0   1     4900.61     4485.84    213.53 o 
  -3   0   1      216.68      221.58      9.31 o 
  -2   0   1       99.20       68.70      2.91 o 
   2   0   1     9379.27    10315.48    282.53 o 
   3   0   1    14781.24    17254.08    553.88 o 
   4   0   1    11144.85    11963.27    374.71 o 
   5   0   1      464.56      445.64     16.10 o 
   6   0   1     3190.13     3075.93    144.70 o 
   7   0   1       27.13       24.10     11.69 o 
   8   0   1      129.78      160.74     15.65 o 
   9   0   1      182.70      182.72     25.13 o 
  10   0   1      225.51      279.04     29.30 o 
  11   0   1       46.59       64.06     19.49 o 
  12   0   1      216.15      276.21     30.69 o 
  13   0   1        5.50       -2.70     10.27 o 
 -14   1   1        9.19        9.86     13.68 o 
 -13   1   1       72.14       47.54     46.68 o 
 -12   1   1        4.69        8.41     10.56 o 
 -11   1   1      133.14      145.23     35.96 o 
 -10   1   1       80.93       81.03     15.55 o 
  -9   1   1       27.68       31.21     15.93 o 
  -8   1   1      177.43      184.03     16.48 o 
  -7   1   1     1015.67      898.72     46.60 o 
  -6   1   1        0.87       -2.14      3.19 o 
  -5   1   1      835.36      669.05     37.13 o 
  -4   1   1      427.57      386.36     14.78 o 
  -3   1   1     1513.25     1308.26     66.69 o 
  -2   1   1     1117.24      977.34     34.73 o 
   1   1   1      731.42      649.69     11.32 o 
   2   1   1    13930.71    16041.34    800.28 o 
   3   1   1     9458.62     9955.73    284.81 o 
   4   1   1      133.45      118.51      7.05 o 
   5   1   1     5834.96     6297.66    190.91 o 
   6   1   1      101.02       96.04     11.01 o 
   7   1   1     1239.90     1229.53     42.58 o 
   8   1   1       67.50       63.24     11.21 o 
   9   1   1     1271.03     1344.34    101.84 o 
  10   1   1        2.35        5.10      7.81 o 
  11   1   1      127.03      178.65     23.18 o 
  12   1   1        4.20       -0.49      5.89 o 
  13   1   1      128.78      112.54     90.31 o 
 -14   2   1      110.60      110.77     96.34 o 
 -13   2   1        5.30       -0.69      5.68 o 
 -12   2   1      111.10      110.85     82.34 o 
 -11   2   1       50.02       45.27     14.97 o 
 -10   2   1      413.79      449.40     30.80 o 
  -9   2   1      214.13      213.66     24.04 o 
  -8   2   1      963.22      881.90     55.81 o 
  -7   2   1       33.62       30.61      8.68 o 
  -6   2   1     1533.25     1448.42     48.09 o 
  -5   2   1      228.92      230.29     13.48 o 
  -4   2   1     3281.85     2940.84    145.76 o 
  -3   2   1      620.19      580.44     15.80 o 
  -2   2   1     1505.49     1278.92     29.64 o 
  -1   2   1      161.17      156.70      3.89 o 
   0   2   1     9384.49    10444.03    203.26 o 
   1   2   1     1853.18     1806.92     41.40 o 
   2   2   1     1659.97     1356.72     56.51 o 
   3   2   1     2137.89     1928.92     50.01 o 
   4   2   1     2788.10     2630.83     70.81 o 
   5   2   1      261.00      259.37     11.92 o 
   6   2   1     1259.09     1111.65     39.24 o 
   7   2   1      240.89      240.16     16.34 o 
   8   2   1      510.57      500.89     26.97 o 
   9   2   1      146.17      144.16     26.42 o 
  10   2   1      267.00      320.13     26.03 o 
  11   2   1       45.65       52.06     19.30 o 
  12   2   1      108.61      133.23     84.55 o 
  13   2   1        3.00        1.34     10.10 o 
 -13   3   1      152.10      150.95    113.87 o 
 -12   3   1       37.73        0.00     17.91 o 
 -11   3   1      452.51      548.89     38.53 o 
 -10   3   1      124.91      134.76     18.71 o 
  -9   3   1      533.62      570.12     40.71 o 
  -8   3   1       50.19       50.81     10.22 o 
  -7   3   1     1001.54      990.12     42.09 o 
  -6   3   1      106.21       90.08     11.60 o 
  -5   3   1      725.43      654.73     22.96 o 
  -4   3   1      256.85      267.81     14.33 o 
  -3   3   1     2238.26     2086.58     50.85 o 
  -2   3   1      145.04      133.74      6.97 o 
  -1   3   1      693.38      590.47     11.66 o 
   0   3   1     4455.53     4816.48     83.68 o 
   1   3   1     2181.86     2199.34     42.71 o 
   2   3   1      294.86      263.95      8.61 o 
   3   3   1     1773.72     1487.94     69.77 o 
   4   3   1      926.24      864.63     24.92 o 
   5   3   1     1893.50     1799.71     50.09 o 
   6   3   1       30.78       38.88      6.95 o 
   7   3   1      424.37      416.09     21.29 o 
   8   3   1       58.84       70.90     11.58 o 
   9   3   1      305.96      324.43     23.64 o 
  10   3   1       22.78       24.49     12.82 o 
  11   3   1      167.07      219.06     24.79 o 
  12   3   1        3.05       -0.02      7.70 o 
  13   3   1       34.10       -1.62     10.00 o 
 -13   4   1       16.78        0.16     10.42 o 
 -12   4   1       40.26       -0.06     16.25 o 
 -11   4   1        4.53       -4.64     10.29 o 
 -10   4   1       58.75       65.49     15.79 o 
  -9   4   1       99.59       98.67     14.50 o 
  -8   4   1      560.37      570.62     33.50 o 
  -7   4   1       19.31       18.02      7.46 o 
  -6   4   1      295.38      265.71     16.27 o 
  -5   4   1        2.94        2.47      4.09 o 
  -4   4   1     1411.78     1276.84     35.01 o 
  -3   4   1      135.42      124.44      7.24 o 
  -2   4   1      881.87      783.27     17.44 o 
  -1   4   1     4207.73     4766.69     89.18 o 
   0   4   1     1921.04     1823.76     31.22 o 
   1   4   1     2974.79     3211.38     55.94 o 
   2   4   1     2450.84     2334.46     57.78 o 
   3   4   1      481.05      453.65     19.31 o 
   4   4   1     3426.98     3460.36    107.04 o 
   5   4   1      152.41      138.40     10.83 o 
   6   4   1     1310.96     1310.35     43.09 o 
   7   4   1      185.41      187.88     16.39 o 
   8   4   1      341.21      367.85     23.12 o 
   9   4   1       42.78       50.62     11.93 o 
  10   4   1      197.28      226.70     22.86 o 
  11   4   1       11.43        4.26     12.22 o 
  12   4   1       90.89       89.26     65.21 o 
  13   4   1        4.85       -0.28      8.60 o 
 -13   5   1      103.20        0.93     21.65 o 
 -12   5   1        1.13        2.65      9.22 o 
 -11   5   1      154.03      184.86     23.50 o 
 -10   5   1      104.58       99.94     16.85 o 
  -9   5   1      305.82      333.94     25.31 o 
  -8   5   1       35.42       44.25     10.77 o 
  -7   5   1      369.74      366.34     22.23 o 
  -6   5   1       96.36       99.65     10.57 o 
  -5   5   1      295.01      273.51     17.61 o 
  -4   5   1      122.77      134.32      9.41 o 
  -3   5   1     1421.15     1327.12     41.65 o 
  -2   5   1      319.66      364.35     10.30 o 
  -1   5   1      780.96      842.30     14.76 o 
   0   5   1     2444.22     2755.82     52.34 o 
   1   5   1     4680.15     5012.81     87.08 o 
   2   5   1      210.02      205.48      8.25 o 
   3   5   1       84.93       77.42     24.81 o 
   4   5   1      115.61      119.35     10.94 o 
   5   5   1      646.48      613.02     26.74 o 
   6   5   1       18.15       27.95      6.51 o 
   7   5   1      778.51      818.51     34.47 o 
   8   5   1       93.39       96.89     12.99 o 
   9   5   1      299.31      349.71     25.41 o 
  10   5   1        9.74        5.48      8.35 o 
  11   5   1      120.88      169.94     22.32 o 
  12   5   1       12.08       -0.62     10.18 o 
 -12   6   1      116.87       -0.11     27.29 o 
 -11   6   1       25.74       -0.41     18.57 o 
 -10   6   1      179.59      213.24     23.31 o 
  -9   6   1       10.45        7.39     11.50 o 
  -8   6   1      133.56      142.95     27.47 o 
  -7   6   1       89.13       99.96     13.20 o 
  -6   6   1      179.56      194.82     15.44 o 
  -5   6   1      305.76      324.01     17.84 o 
  -4   6   1      810.37      798.85     28.54 o 
  -3   6   1       49.41       49.94      6.67 o 
  -2   6   1      738.56      800.55     18.57 o 
  -1   6   1      264.87      304.58      7.62 o 
   0   6   1      798.81      785.69     16.91 o 
   1   6   1      245.68      257.00      6.49 o 
   2   6   1      664.09      683.67     19.02 o 
   3   6   1      219.34      231.29      9.72 o 
   4   6   1      127.45      125.08     11.10 o 
   5   6   1       15.57       24.94      8.01 o 
   6   6   1      269.76      286.09     16.43 o 
   7   6   1      115.87      117.71     17.01 o 
   8   6   1      107.11      130.00     15.09 o 
   9   6   1       15.50       17.51      9.06 o 
  10   6   1      159.08      190.92     20.99 o 
  11   6   1        5.71       -4.08     12.19 o 
  12   6   1       39.58       38.55     25.90 o 
 -12   7   1       16.25       -0.33      9.44 o 
 -11   7   1       81.30       50.79     35.28 o 
 -10   7   1       26.29       21.85     15.30 o 
  -9   7   1      287.23      357.66     27.42 o 
  -8   7   1       47.89       52.82     12.50 o 
  -7   7   1      464.09      502.78     35.18 o 
  -6   7   1      373.34      436.51     24.49 o 
  -5   7   1       33.86       34.83     12.77 o 
  -4   7   1       67.59       79.08      9.60 o 
  -3   7   1      389.25      415.39     16.50 o 
  -2   7   1       50.28       51.46      4.40 o 
  -1   7   1      197.89      224.87      7.59 o 
   0   7   1      261.39      305.40     10.00 o 
   1   7   1      674.24      760.52     16.05 o 
   2   7   1      109.12      123.60      6.88 o 
   3   7   1      979.26     1054.83     31.90 o 
   4   7   1      109.14      123.56      9.77 o 
   5   7   1      331.67      338.06     20.60 o 
   6   7   1       65.14       63.92     16.39 o 
   7   7   1      115.60      122.13     14.24 o 
   8   7   1        3.88        7.94      6.59 o 
   9   7   1       39.79       34.45     24.33 o 
  10   7   1       10.95       10.00      8.57 o 
  11   7   1       10.35       -3.84      6.70 o 
 -11   8   1       12.08        9.93     11.05 o 
 -10   8   1       79.19       73.55     51.74 o 
  -9   8   1       10.11        4.34      8.17 o 
  -8   8   1      135.88      161.26     24.62 o 
  -7   8   1       53.02       48.85     11.70 o 
  -6   8   1      255.24      286.89     23.66 o 
  -5   8   1       62.45       71.11     11.25 o 
  -4   8   1      634.13      692.52     29.30 o 
  -3   8   1       47.51       48.32      5.74 o 
  -2   8   1      274.34      303.52     10.46 o 
  -1   8   1       25.08       24.42      3.85 o 
   0   8   1      308.15      363.62     10.38 o 
   1   8   1       40.82       48.16      5.01 o 
   2   8   1       16.51       19.71      3.75 o 
   3   8   1      268.30      287.84     11.72 o 
   4   8   1       11.27        8.03      5.23 o 
   5   8   1       94.94       98.81     10.47 o 
   6   8   1      124.29      154.18     13.79 o 
   7   8   1       12.45       15.58      9.74 o 
   8   8   1       59.28       61.11     39.30 o 
   9   8   1        4.11       -3.56      5.81 o 
  10   8   1       15.88       12.49     10.25 o 
 -10   9   1        5.90        0.33      6.15 o 
  -9   9   1        3.89        1.59     12.97 o 
  -8   9   1       32.45       23.79     19.40 o 
  -7   9   1      101.38      115.60     15.93 o 
  -6   9   1        8.41       10.96      7.20 o 
  -5   9   1       63.78       78.74     10.98 o 
  -4   9   1       39.45       39.87      7.09 o 
  -3   9   1       60.73       78.99      7.58 o 
  -2   9   1        1.23        3.73      2.71 o 
  -1   9   1      113.04      117.64      6.91 o 
   0   9   1       78.30       82.83      6.79 o 
   1   9   1       78.09      107.09      6.52 o 
   2   9   1       92.60      113.08      7.93 o 
   3   9   1      287.00      338.31     14.23 o 
   4   9   1       46.26       61.61      6.70 o 
   5   9   1       53.57       38.40     20.94 o 
   6   9   1        4.39        3.64      7.21 o 
   7   9   1       24.74       14.83     10.85 o 
   8   9   1       14.91        6.40      8.74 o 
   9   9   1       20.28       15.81      9.75 o 
  -9  10   1       13.76       18.29     12.93 o 
  -8  10   1       63.64       87.86     20.51 o 
  -7  10   1       17.06        6.13      7.85 o 
  -6  10   1       23.18       17.60      8.58 o 
  -5  10   1       20.60       27.24      5.85 o 
  -4  10   1       17.46       11.23      5.35 o 
  -3  10   1        1.42        1.21      2.62 o 
  -2  10   1        3.79        1.21      2.66 o 
  -1  10   1       20.95       16.92      4.12 o 
   0  10   1       79.17       92.39      6.27 o 
   1  10   1       11.52        7.74      3.75 o 
   2  10   1       21.91       22.84      5.88 o 
   3  10   1       16.82       11.07      4.42 o 
   4  10   1       39.92       21.20     14.06 o 
   5  10   1        2.00       -0.34      2.73 o 
   6  10   1       23.88        0.50      3.18 o 
   7  10   1        5.87        6.79      6.39 o 
   8  10   1       38.36       29.40     19.05 o 
  -7  11   1        6.52        0.35      4.28 o 
  -6  11   1        7.81        8.45     12.32 o 
  -5  11   1       11.96        5.46      4.23 o 
  -4  11   1       18.36        7.03      5.85 o 
  -3  11   1       28.07       20.01      6.35 o 
  -2  11   1        8.21        7.91      5.64 o 
  -1  11   1       59.39       66.49      6.66 o 
   0  11   1        3.96        3.36      2.99 o 
   1  11   1        6.02        5.82      3.79 o 
   2  11   1        1.38        1.96      3.16 o 
   3  11   1       14.73       12.59      5.54 o 
   4  11   1        0.63        0.01      2.30 o 
   5  11   1       18.12        5.91      7.85 o 
   6  11   1       11.07        2.00      4.47 o 
   7  11   1        8.38        1.69      4.20 o 
  -5  12   1       34.60       26.09     13.02 o 
  -4  12   1       21.85       19.92      9.69 o 
  -3  12   1        2.55       -1.22      4.68 o 
  -2  12   1       15.70       13.69      7.17 o 
  -1  12   1        4.54        3.47      3.13 o 
   0  12   1        4.91        3.56      3.29 o 
   1  12   1        3.63        4.40      4.90 o 
   2  12   1        3.57        2.36      4.00 o 
   3  12   1       20.12        5.03      8.18 o 
   4  12   1        3.25        5.59      6.71 o 
   5  12   1        7.81       10.71     17.59 o 
  -2  13   1        8.39       11.80      6.76 o 
  -1  13   1       25.87       30.72      9.18 o 
   0  13   1        5.81        5.15      4.45 o 
   1  13   1       16.84       17.36      6.39 o 
  -6 -12   2        0.36        0.69      8.41 o 
  -5 -12   2        2.69        1.45      8.57 o 
  -8 -11   2        4.42        2.03      7.66 o 
  -7 -11   2       20.30        0.32     10.04 o 
  -6 -11   2        9.53        0.79      6.42 o 
  -5 -11   2       45.39        0.31     13.31 o 
  -4 -11   2        1.16        1.22      4.36 o 
   7 -11   2       25.07       29.07     21.50 o 
  -9 -10   2        7.50        3.95      7.34 o 
  -8 -10   2       58.51       -0.46     11.31 o 
  -7 -10   2        8.62        0.30      7.70 o 
  -6 -10   2       64.64       63.35     36.93 o 
  -5 -10   2        1.50        0.58      4.78 o 
  -4 -10   2       47.70       56.55     13.31 o 
  -3 -10   2       35.39       45.30     11.02 o 
   5 -10   2        1.69        4.05      3.06 o 
   6 -10   2       35.13       21.23     13.73 o 
   7 -10   2        2.49       14.61     11.55 o 
   8 -10   2       14.49       10.86     17.21 o 
 -10  -9   2        3.31        1.05      5.06 o 
  -9  -9   2       16.92        9.96      8.25 o 
  -8  -9   2        0.80        2.89      7.45 o 
  -7  -9   2       66.19       63.86     38.46 o 
  -6  -9   2       34.83       33.10      9.22 o 
  -5  -9   2       25.25       28.51      8.35 o 
  -4  -9   2       52.20       47.84     10.97 o 
  -3  -9   2       95.88      112.85     15.16 o 
  -2  -9   2       43.12       45.91     11.17 o 
   4  -9   2       12.74       11.40      4.36 o 
   5  -9   2       98.28       99.13      8.68 o 
   6  -9   2        2.09        2.77      5.60 o 
   7  -9   2       20.51        7.58     14.65 o 
   8  -9   2        5.96       11.21      6.41 o 
   9  -9   2       37.84       45.82     13.63 o 
 -11  -8   2       14.23        7.18      7.81 o 
 -10  -8   2       29.24       37.91     10.00 o 
  -9  -8   2       16.22       28.11      9.51 o 
  -8  -8   2        2.76       -1.30      3.65 o 
  -7  -8   2      119.24      140.58     15.89 o 
  -6  -8   2       17.14       18.45      7.88 o 
  -5  -8   2      529.72      534.09     28.43 o 
  -4  -8   2      121.77      118.32     13.90 o 
  -3  -8   2      100.44      101.85      9.91 o 
  -2  -8   2      470.94      503.01     29.67 o 
   3  -8   2      172.02      172.31      9.88 o 
   4  -8   2      190.16      207.36     11.04 o 
   5  -8   2       93.11      103.58      8.44 o 
   6  -8   2       63.74       73.69      9.43 o 
   7  -8   2       10.85       10.67      5.91 o 
   8  -8   2       89.00      108.83      9.47 o 
   9  -8   2        7.12        2.90      5.20 o 
  10  -8   2       55.20       52.22     22.76 o 
 -12  -7   2       13.26       10.18      8.69 o 
 -11  -7   2       17.91       20.91     10.57 o 
 -10  -7   2        0.45        6.32      6.30 o 
  -9  -7   2       29.19       40.60      9.47 o 
  -8  -7   2       34.68       37.20      8.26 o 
  -7  -7   2      383.55      427.64     19.82 o 
  -6  -7   2       52.20       56.75      7.79 o 
  -5  -7   2     1436.33     1580.66     60.05 o 
  -4  -7   2       18.06       24.24      5.87 o 
  -3  -7   2      639.09      682.98     27.77 o 
  -2  -7   2        5.67       10.01      3.78 o 
  -1  -7   2      265.36      260.10     17.11 o 
   2  -7   2        6.62        9.87      4.59 o 
   3  -7   2      242.18      258.79     10.82 o 
   4  -7   2      457.63      477.99     17.74 o 
   5  -7   2      471.84      496.03     19.95 o 
   6  -7   2       10.91       14.00      4.37 o 
   7  -7   2      115.86      124.10     10.23 o 
   8  -7   2        1.73        2.02      3.34 o 
   9  -7   2       76.93       77.41      9.57 o 
  10  -7   2        0.35        2.05      6.40 o 
  11  -7   2       10.06        4.42      8.26 o 
 -12  -6   2       17.14       22.13     11.60 o 
 -11  -6   2       31.29       23.49     11.93 o 
 -10  -6   2      143.98      170.21     21.84 o 
  -9  -6   2      176.22      183.13     15.10 o 
  -8  -6   2      489.27      561.86     24.33 o 
  -7  -6   2       59.73       68.59      9.31 o 
  -6  -6   2      100.15      106.32      9.47 o 
  -5  -6   2      428.56      437.00     17.74 o 
  -4  -6   2      763.79      748.81     26.28 o 
  -3  -6   2      129.05      136.66      9.12 o 
  -2  -6   2      163.14      156.64      8.99 o 
  -1  -6   2      122.12      118.83     11.03 o 
   2  -6   2      705.86      724.77     20.49 o 
   3  -6   2       78.02       83.59      5.28 o 
   4  -6   2      497.37      507.12     18.07 o 
   5  -6   2      191.40      207.06      8.51 o 
   6  -6   2      336.61      344.03     14.78 o 
   7  -6   2       15.44       10.84      8.20 o 
   8  -6   2      194.26      206.36     16.90 o 
   9  -6   2        2.55        9.13      7.98 o 
  10  -6   2       53.41       20.84     30.19 o 
  11  -6   2       10.47        3.85      8.67 o 
 -13  -5   2       65.28       88.31     22.02 o 
 -12  -5   2       13.06        6.57     10.98 o 
 -11  -5   2       87.73      116.34     23.90 o 
 -10  -5   2       95.89      113.37     17.52 o 
  -9  -5   2      213.22      224.22     20.83 o 
  -8  -5   2       43.86       42.12     10.27 o 
  -7  -5   2      414.66      392.89     21.48 o 
  -6  -5   2      175.47      193.01     10.83 o 
  -5  -5   2      798.43      781.45     21.66 o 
  -4  -5   2       36.16       37.97      5.12 o 
  -3  -5   2     1447.69     1424.00     46.40 o 
  -2  -5   2       99.08      102.12      6.28 o 
  -1  -5   2      505.76      472.22     13.53 o 
   0  -5   2      233.09      244.43     14.59 o 
   1  -5   2     1264.77     1167.03     31.56 o 
   2  -5   2       79.38       95.52      4.35 o 
   3  -5   2     1176.37     1200.53     23.60 o 
   4  -5   2      635.25      653.14     15.85 o 
   5  -5   2      601.10      584.94     22.43 o 
   6  -5   2       71.17       73.03      8.54 o 
   7  -5   2      118.72      124.38     18.06 o 
   8  -5   2      117.85       98.66     12.84 o 
   9  -5   2       50.80       78.54     13.33 o 
  10  -5   2       17.98       27.62     13.30 o 
  11  -5   2      125.55      159.89     28.73 o 
  12  -5   2        4.93        4.91      9.32 o 
 -13  -4   2        2.12        3.56     10.07 o 
 -12  -4   2       68.89       85.27     17.29 o 
 -11  -4   2       85.79      104.29     15.74 o 
 -10  -4   2      198.89      218.71     21.84 o 
  -9  -4   2      222.90      199.17     24.26 o 
  -8  -4   2      706.67      734.33     34.18 o 
  -7  -4   2       17.37       21.78      6.91 o 
  -6  -4   2      621.34      623.75     24.25 o 
  -5  -4   2       86.64       74.94      6.17 o 
  -4  -4   2     1858.11     1738.02     39.00 o 
  -3  -4   2      258.87      237.41      7.74 o 
  -1  -4   2      188.47      181.03      7.15 o 
   0  -4   2     2011.14     1964.66     75.20 o 
   1  -4   2      459.33      450.85     22.60 o 
   2  -4   2      833.78      768.24     18.94 o 
   3  -4   2      296.18      268.43      8.91 o 
   4  -4   2     1754.84     1669.58     45.17 o 
   5  -4   2       68.72       60.85     10.36 o 
   6  -4   2      606.37      564.07     22.54 o 
   7  -4   2      152.77      173.15     13.88 o 
   8  -4   2      411.67      395.83     25.41 o 
   9  -4   2       27.86       25.31      9.38 o 
  10  -4   2      188.27      212.00     21.88 o 
  11  -4   2       38.98       52.35     15.51 o 
  12  -4   2       35.75       55.55     14.31 o 
 -14  -3   2       15.55       11.52     15.57 o 
 -13  -3   2       35.89       19.70     18.13 o 
 -12  -3   2       14.42       12.09     11.06 o 
 -11  -3   2      208.72      236.01     26.44 o 
 -10  -3   2      209.37      202.14     21.62 o 
  -9  -3   2      535.20      544.04     32.44 o 
  -8  -3   2      190.12      200.32     19.65 o 
  -7  -3   2     1497.97     1475.89     51.01 o 
  -6  -3   2       72.36       70.20      8.31 o 
  -5  -3   2     1542.48     1397.05     45.72 o 
  -4  -3   2      188.52      182.10      8.76 o 
  -3  -3   2     2950.90     2786.01     59.47 o 
  -2  -3   2      575.27      553.17     12.25 o 
  -1  -3   2     2025.84     1804.59     40.95 o 
   0  -3   2      268.59      275.12     11.39 o 
   1  -3   2     2509.61     2448.01    106.11 o 
   2  -3   2      802.45      745.50     18.99 o 
   3  -3   2       51.41       44.63      6.43 o 
   4  -3   2      389.55      364.37     14.92 o 
   5  -3   2     1238.15     1050.33     31.77 o 
   6  -3   2      278.74      303.68     15.18 o 
   7  -3   2      427.42      408.33     21.12 o 
   8  -3   2       21.48       22.72      8.21 o 
   9  -3   2      112.03      139.35     16.68 o 
  10  -3   2       24.54       18.18     12.69 o 
  11  -3   2      171.68      203.81     23.57 o 
  12  -3   2        0.65       -2.37      7.61 o 
  13  -3   2       80.17       49.57     49.79 o 
 -14  -2   2       59.12       81.11     29.18 o 
 -13  -2   2        3.72        0.31      9.58 o 
 -12  -2   2      121.88      156.60     23.12 o 
 -11  -2   2       91.53       96.07     17.81 o 
 -10  -2   2      252.67      254.46     23.96 o 
  -9  -2   2      422.24      420.53     26.45 o 
  -8  -2   2     1664.58     1557.84     55.49 o 
  -7  -2   2      133.56      130.45     12.02 o 
  -6  -2   2     2016.15     1899.15     55.88 o 
  -5  -2   2       33.67       37.96      5.61 o 
  -4  -2   2     2507.65     2117.83     55.22 o 
  -3  -2   2      125.55      113.56      5.71 o 
  -2  -2   2     8028.21     8473.37    191.04 o 
  -1  -2   2      625.02      540.08     12.41 o 
   0  -2   2     3787.76     3888.87     84.04 o 
   1  -2   2       87.36       82.97      7.21 o 
   2  -2   2     3517.57     3087.28    138.97 o 
   3  -2   2      436.61      392.76     19.21 o 
   4  -2   2     3854.16     3885.49    104.70 o 
   5  -2   2      286.71      294.89     13.03 o 
   6  -2   2      578.27      545.13     20.61 o 
   7  -2   2       89.88       77.43     10.49 o 
   8  -2   2      552.69      528.80     32.42 o 
   9  -2   2       65.44       79.46     15.96 o 
  10  -2   2      165.89      187.23     21.38 o 
  11  -2   2       39.83       40.43     13.63 o 
  12  -2   2      167.76      185.78     26.93 o 
  13  -2   2        3.36        0.72      9.14 o 
 -14  -1   2        0.79       -0.78      9.30 o 
 -13  -1   2       66.80      103.05     23.15 o 
 -12  -1   2       20.05       18.79     12.14 o 
 -11  -1   2      968.73     1050.27     68.21 o 
 -10  -1   2       13.03       10.50      8.72 o 
  -9  -1   2     1232.85     1220.37     68.58 o 
  -8  -1   2      775.07      709.87     31.92 o 
  -7  -1   2     1370.64     1345.22     44.75 o 
  -6  -1   2      192.47      191.16     14.18 o 
  -5  -1   2     1788.16     1585.96     44.43 o 
  -4  -1   2      569.47      479.48     14.89 o 
  -3  -1   2     3005.73     2660.42     63.52 o 
  -2  -1   2     1822.10     1654.10     35.77 o 
  -1  -1   2     3078.49     3059.90     54.55 o 
   0  -1   2      620.11      563.19      8.05 o 
   1  -1   2     3824.46     3863.24    133.84 o 
   2  -1   2     2095.87     2017.98     46.20 o 
   3  -1   2     2950.44     2773.66     64.75 o 
   4  -1   2      234.43      263.61     12.07 o 
   5  -1   2      787.74      721.88     46.16 o 
   6  -1   2      465.72      485.66     20.76 o 
   7  -1   2      803.71      829.44     39.29 o 
   8  -1   2      726.08      785.15     35.74 o 
   9  -1   2       61.25       63.66     14.42 o 
  10  -1   2       23.01       25.29     11.06 o 
  11  -1   2      230.38      289.49     33.23 o 
  12  -1   2       13.12       11.38     14.46 o 
  13  -1   2       38.74        2.48      8.69 o 
 -14   0   2       83.92      123.61     29.05 o 
 -13   0   2        0.16       -0.58     12.05 o 
 -12   0   2      247.65      290.54     30.39 o 
 -11   0   2       50.04       51.46     18.05 o 
 -10   0   2       90.50       78.40     18.46 o 
  -9   0   2      283.75      294.51     26.74 o 
  -8   0   2      494.73      452.90     24.59 o 
  -7   0   2       36.85       33.41      7.49 o 
  -6   0   2     1864.13     1647.70     78.55 o 
  -5   0   2      238.42      188.28      9.78 o 
  -4   0   2     4509.20     3969.56    106.65 o 
  -3   0   2       92.05       63.01      4.42 o 
  -2   0   2     1304.37      972.24     21.33 o 
  -1   0   2     1006.93      898.65     13.29 o 
   0   0   2       39.95       31.77      1.30 o 
   1   0   2     4037.48     4091.31     91.27 o 
   2   0   2     1158.36      958.17     20.97 o 
   3   0   2      650.30      591.45     17.37 o 
   4   0   2       42.32       29.08      4.98 o 
   5   0   2     2656.70     2667.75     74.43 o 
   6   0   2      229.64      190.22     12.18 o 
   7   0   2      853.77      971.29     37.02 o 
   8   0   2     2638.67     2789.71    105.12 o 
   9   0   2       12.78       16.90      8.87 o 
  10   0   2      436.89      571.97     41.21 o 
  11   0   2       17.86       10.83     11.97 o 
  12   0   2      287.55      363.00     41.43 o 
  13   0   2        0.54        2.76     11.63 o 
 -14   1   2        0.97        4.76     11.63 o 
 -13   1   2       71.54      102.40     24.22 o 
 -12   1   2       18.55       10.75     12.41 o 
 -11   1   2     1001.50     1121.57     58.05 o 
 -10   1   2       13.00       11.12     10.68 o 
  -9   1   2     1373.25     1409.70    105.67 o 
  -8   1   2      782.02      719.02     48.15 o 
  -7   1   2     1284.13     1234.31     47.95 o 
  -6   1   2      192.07      196.48     12.19 o 
  -5   1   2     1803.54     1641.37    100.16 o 
  -4   1   2      550.61      477.09     26.59 o 
  -3   1   2     2636.96     2354.66    125.27 o 
  -2   1   2     1830.60     1690.11     36.42 o 
  -1   1   2     3527.20     3490.68    110.30 o 
   0   1   2      646.12      602.53     10.15 o 
   1   1   2     4246.73     4301.40     96.54 o 
   2   1   2     1973.75     1898.53     42.50 o 
   3   1   2     2270.56     2092.77     52.66 o 
   4   1   2      273.69      278.55     11.85 o 
   5   1   2      551.29      465.53     17.97 o 
   6   1   2      519.01      518.12     20.52 o 
   7   1   2      989.60      989.04     35.90 o 
   8   1   2      763.39      790.96     35.08 o 
   9   1   2      121.63      119.98     14.89 o 
  10   1   2       16.89       22.53     10.96 o 
  11   1   2      233.80      289.32     28.35 o 
  12   1   2       12.07       -0.18     12.78 o 
  13   1   2       26.88        0.30     10.74 o 
 -14   2   2       67.92       -0.22     22.91 o 
 -13   2   2        4.24        7.22     10.33 o 
 -12   2   2      137.95      126.01     84.54 o 
 -11   2   2       88.18       92.37     18.64 o 
 -10   2   2      145.62      155.36     22.71 o 
  -9   2   2      407.96      423.87     32.64 o 
  -8   2   2     1559.97     1471.61    134.18 o 
  -7   2   2      132.63      131.54     12.64 o 
  -6   2   2     1674.97     1650.66     84.60 o 
  -5   2   2       42.32       44.75      5.83 o 
  -4   2   2     2539.77     2189.79     70.63 o 
  -3   2   2      114.16      102.20      5.80 o 
  -2   2   2     7585.29     8022.46    221.09 o 
  -1   2   2      664.10      603.89     11.11 o 
   0   2   2     3433.16     3437.56     62.98 o 
   1   2   2       81.46       72.48      2.41 o 
   2   2   2     3393.78     3188.31     78.90 o 
   3   2   2      487.78      456.54     14.28 o 
   4   2   2     3515.54     3567.62     98.31 o 
   5   2   2      298.34      309.56     15.19 o 
   6   2   2      404.19      367.76     18.64 o 
   7   2   2       96.12       86.37     11.96 o 
   8   2   2      541.95      525.43     26.95 o 
   9   2   2       83.14       85.66     16.96 o 
  10   2   2      204.75      243.76     22.71 o 
  11   2   2       40.40       28.05     23.72 o 
  12   2   2      182.18      226.89     28.22 o 
  13   2   2        5.26       -0.98     10.14 o 
 -14   3   2       16.06        0.22     17.28 o 
 -13   3   2       38.53        0.15     13.18 o 
 -12   3   2       12.82       -0.31     10.06 o 
 -11   3   2      246.18      278.36     39.32 o 
 -10   3   2      217.31      208.23     27.51 o 
  -9   3   2      733.10      741.91     65.83 o 
  -8   3   2      195.90      198.17     17.91 o 
  -7   3   2     1593.30     1604.14     65.34 o 
  -6   3   2       62.17       66.00      8.41 o 
  -5   3   2     1817.29     1679.65     52.01 o 
  -4   3   2      168.14      163.28      8.85 o 
  -3   3   2     2880.90     2731.76     76.72 o 
  -2   3   2      532.15      522.33     11.31 o 
  -1   3   2     2155.84     1921.52     35.75 o 
   0   3   2      231.33      231.87      4.60 o 
   1   3   2     3007.84     2967.44     56.81 o 
   2   3   2      727.47      655.23     19.47 o 
   3   3   2       10.31        4.98      3.88 o 
   4   3   2      361.21      355.09     12.68 o 
   5   3   2     1232.71     1075.64     32.68 o 
   6   3   2      245.69      268.35     15.36 o 
   7   3   2      414.76      424.47     21.63 o 
   8   3   2       20.64       24.17      8.42 o 
   9   3   2      138.85      156.18     16.76 o 
  10   3   2       16.79       20.09     12.68 o 
  11   3   2      167.40      197.49     24.65 o 
  12   3   2        0.30       -0.82     11.94 o 
  13   3   2       55.92        0.74     15.00 o 
 -13   4   2        2.71       -0.21      9.53 o 
 -12   4   2       52.54       -2.42     23.21 o 
 -11   4   2       83.31       -0.98     15.80 o 
 -10   4   2      152.68      175.47     21.75 o 
  -9   4   2      212.51      195.33     20.19 o 
  -8   4   2      753.64      799.84     35.88 o 
  -7   4   2       13.47       18.36      8.61 o 
  -6   4   2      542.57      541.58     23.52 o 
  -5   4   2       88.26       86.74      8.27 o 
  -4   4   2     1786.71     1728.14     48.58 o 
  -3   4   2      231.69      213.36      9.50 o 
  -2   4   2      748.94      707.87     15.54 o 
  -1   4   2      219.47      226.04      4.91 o 
   0   4   2     2436.94     2421.98     39.64 o 
   1   4   2      417.01      423.38      9.09 o 
   2   4   2      817.69      749.62     23.75 o 
   3   4   2      303.68      261.69     10.87 o 
   4   4   2     1592.04     1543.15     43.81 o 
   5   4   2       88.39       80.15      7.37 o 
   6   4   2      570.30      568.74     23.15 o 
   7   4   2      167.02      192.11     14.87 o 
   8   4   2      378.51      391.89     29.62 o 
   9   4   2       38.84       29.81     10.00 o 
  10   4   2      195.67      222.67     24.58 o 
  11   4   2       41.16       24.85     24.06 o 
  12   4   2       42.14       -0.14     14.54 o 
 -13   5   2       67.60       -0.15     18.53 o 
 -12   5   2       11.53        0.98      8.88 o 
 -11   5   2       88.60       88.03     63.03 o 
 -10   5   2      101.11      102.80     18.61 o 
  -9   5   2      212.67      234.64     21.29 o 
  -8   5   2       48.28       45.02     12.88 o 
  -7   5   2      363.85      351.49     22.15 o 
  -6   5   2      188.49      206.01     15.00 o 
  -5   5   2      683.42      675.45     26.66 o 
  -4   5   2       41.70       44.60      6.07 o 
  -3   5   2     1388.41     1377.04     39.50 o 
  -2   5   2       84.81       85.86      5.28 o 
  -1   5   2      409.16      365.39      7.64 o 
   0   5   2      247.24      252.87      5.89 o 
   1   5   2      985.86     1002.57     19.49 o 
   2   5   2      100.35      114.89      5.09 o 
   3   5   2      877.42      882.71     22.98 o 
   4   5   2      668.14      679.09     30.31 o 
   5   5   2      543.94      543.82     23.32 o 
   6   5   2       70.50       72.73      8.81 o 
   7   5   2      131.34      137.49     13.23 o 
   8   5   2      134.55      137.96     15.54 o 
   9   5   2       83.93      101.18     19.17 o 
  10   5   2       18.64       11.58     10.56 o 
  11   5   2      138.91      180.13     22.29 o 
  12   5   2        3.57        8.39     10.81 o 
 -12   6   2       14.11       -0.19     13.44 o 
 -11   6   2       31.68       16.99     12.29 o 
 -10   6   2      162.77      210.64     22.81 o 
  -9   6   2      170.97      173.44     20.11 o 
  -8   6   2      564.18      657.38     39.49 o 
  -7   6   2       55.38       56.73     11.67 o 
  -6   6   2       97.41      107.19     12.39 o 
  -5   6   2      408.06      432.71     21.09 o 
  -4   6   2      770.00      757.57     27.33 o 
  -3   6   2      117.92      124.91      9.69 o 
  -2   6   2      154.17      154.46      7.36 o 
  -1   6   2      113.47      110.40      5.70 o 
   0   6   2     1431.36     1466.95     28.74 o 
   1   6   2       35.23       44.09      3.58 o 
   2   6   2      801.90      849.16     17.97 o 
   3   6   2       77.33       84.94      6.45 o 
   4   6   2      532.14      535.02     22.77 o 
   5   6   2      165.25      180.78     12.49 o 
   6   6   2      336.74      364.34     19.29 o 
   7   6   2        9.37        6.45      5.41 o 
   8   6   2      173.02      212.77     17.96 o 
   9   6   2        4.96        0.28      6.11 o 
  10   6   2       52.68       41.17     28.70 o 
  11   6   2       14.39       11.91      9.88 o 
 -12   7   2       12.67        7.16     11.21 o 
 -11   7   2       12.00        7.59     12.45 o 
 -10   7   2        0.76        6.31      8.50 o 
  -9   7   2       37.36       46.64     13.14 o 
  -8   7   2       34.87       40.84     11.47 o 
  -7   7   2      421.55      476.40     27.59 o 
  -6   7   2       50.93       53.55     10.77 o 
  -5   7   2     1456.83     1632.66     63.39 o 
  -4   7   2       17.35       15.18      7.56 o 
  -3   7   2      594.54      637.84     20.91 o 
  -2   7   2        3.19        4.47      2.34 o 
  -1   7   2      202.21      197.38      8.07 o 
   0   7   2        4.62        5.33      2.27 o 
   1   7   2      841.03      898.02     21.39 o 
   2   7   2        8.87        9.04      3.02 o 
   3   7   2      255.31      281.57     12.57 o 
   4   7   2      488.54      524.89     19.67 o 
   5   7   2      375.10      416.95     18.01 o 
   6   7   2        6.53        8.82      5.86 o 
   7   7   2      119.29      125.17     13.58 o 
   8   7   2        1.61        1.42      6.73 o 
   9   7   2       55.16       26.50     23.11 o 
  10   7   2        0.85        2.50      8.00 o 
  11   7   2       11.35        4.59      7.75 o 
 -11   8   2       15.29       10.68     10.74 o 
 -10   8   2       27.58       21.35     15.91 o 
  -9   8   2       17.49       13.17     12.09 o 
  -8   8   2        2.61        0.45      5.91 o 
  -7   8   2      123.69      156.75     17.92 o 
  -6   8   2       32.37       30.01      9.26 o 
  -5   8   2      523.72      555.03     27.61 o 
  -4   8   2      155.91      169.03     11.71 o 
  -3   8   2       96.19       91.31      8.82 o 
  -2   8   2      493.03      552.86     15.76 o 
  -1   8   2       97.52      104.31      5.86 o 
   0   8   2      354.23      371.04     10.57 o 
   1   8   2       25.06       23.88      4.53 o 
   2   8   2      147.79      146.19      7.75 o 
   3   8   2      153.91      173.82      9.18 o 
   4   8   2      177.62      209.15     12.20 o 
   5   8   2       82.29       91.99      9.62 o 
   6   8   2       81.62       97.50     12.57 o 
   7   8   2       12.63       15.58      6.89 o 
   8   8   2      104.98       91.50     54.62 o 
   9   8   2        4.73        5.60      6.70 o 
  10   8   2       55.70       46.05     30.53 o 
 -10   9   2        2.81        3.56      6.76 o 
  -9   9   2       10.77        4.45      9.12 o 
  -8   9   2        0.55        0.70      7.97 o 
  -7   9   2       74.23      114.20     15.92 o 
  -6   9   2       36.83       30.61     10.70 o 
  -5   9   2       27.81       28.04      7.14 o 
  -4   9   2       56.22       40.71     12.05 o 
  -3   9   2      104.34      123.23      9.92 o 
  -2   9   2       47.35       46.08      6.83 o 
  -1   9   2      277.67      305.37     11.29 o 
   0   9   2        0.78        3.75      2.46 o 
   1   9   2      198.29      241.48     10.55 o 
   2   9   2       54.12       57.74      5.84 o 
   3   9   2       45.11       53.43      5.81 o 
   4   9   2       16.50       14.56      4.64 o 
   5   9   2       81.60       86.31      8.09 o 
   6   9   2        3.15        3.17      4.52 o 
   7   9   2       16.95        4.16      7.18 o 
   8   9   2        5.88        5.19      6.20 o 
   9   9   2       28.87       13.39     10.30 o 
  -9  10   2        7.91        6.20     10.71 o 
  -8  10   2       49.05       71.13     18.02 o 
  -7  10   2        8.99       11.79      7.03 o 
  -6  10   2       57.05       57.40     10.58 o 
  -5  10   2        1.87        3.33      4.08 o 
  -4  10   2       50.88       66.13      9.38 o 
  -3  10   2       35.63       30.53      9.80 o 
  -2  10   2      105.67      117.05      8.30 o 
  -1  10   2       42.04       35.42      9.10 o 
   0  10   2        0.07        0.00      1.58 o 
   1  10   2       17.56       10.44      3.99 o 
   2  10   2       17.64       12.07      4.25 o 
   3  10   2        3.15       -0.76      2.30 o 
   4  10   2       74.83       83.06      8.00 o 
   5  10   2        1.73       -0.16      2.97 o 
   6  10   2       40.51       19.13     11.61 o 
   7  10   2        4.00       -0.54      4.37 o 
   8  10   2       18.96        0.00     17.90 o 
  -8  11   2        4.12       11.28      9.15 o 
  -7  11   2       28.13       42.70     16.87 o 
  -6  11   2       10.09        8.34      6.04 o 
  -5  11   2       50.39       69.61      9.27 o 
  -4  11   2        1.18       -0.43      2.81 o 
  -3  11   2       56.69       70.85      9.20 o 
  -2  11   2        3.37        3.35      3.14 o 
  -1  11   2       37.62       28.59      9.17 o 
   0  11   2       13.00       12.03      4.55 o 
   1  11   2       48.47       39.37      7.79 o 
   2  11   2       13.89       13.66      6.28 o 
   3  11   2       29.54       10.09      9.47 o 
   4  11   2       24.94        4.67      5.66 o 
   5  11   2        0.71       -1.97      4.99 o 
   6  11   2        4.17       -1.38     12.24 o 
   7  11   2       19.60       -0.08     21.42 o 
  -6  12   2        0.31       11.67      7.10 o 
  -5  12   2        2.72       12.90      7.95 o 
  -4  12   2       24.19       27.53     12.13 o 
  -3  12   2       31.50       22.51     10.80 o 
  -2  12   2        9.38        7.55      4.10 o 
  -1  12   2       14.00        5.89      3.58 o 
   0  12   2        7.83        6.51      4.20 o 
   1  12   2        3.23        8.25      4.12 o 
   2  12   2       12.72       11.37      5.90 o 
   3  12   2        8.09        4.96      6.15 o 
   4  12   2        6.48       -3.14     13.46 o 
   5  12   2        0.25      -11.86     19.12 o 
  -2  13   2        1.82        0.84      6.88 o 
  -1  13   2       18.74       14.26      6.36 o 
   0  13   2        6.71        3.74      4.15 o 
   1  13   2       15.36       18.82     17.06 o 
  -6 -12   3        3.12        0.46      8.64 o 
  -5 -12   3        9.99        0.69     10.02 o 
  -8 -11   3       12.86       -0.71      7.76 o 
  -7 -11   3       24.77       -0.24      9.28 o 
  -6 -11   3        7.81        2.02      7.08 o 
  -5 -11   3       13.70       10.33      8.57 o 
  -4 -11   3        2.72       -6.73      6.73 o 
  -9 -10   3        8.11        0.62      8.58 o 
  -8 -10   3       17.34       16.72      9.62 o 
  -7 -10   3        8.03        8.45      7.85 o 
  -6 -10   3       47.96       35.55     22.76 o 
  -5 -10   3       17.44       14.58      9.26 o 
  -4 -10   3       58.18       31.61     28.77 o 
  -3 -10   3       41.78       44.07     12.01 o 
   6 -10   3       13.51       14.76     14.53 o 
   7 -10   3        8.28       16.60     18.28 o 
   8 -10   3       11.27       33.35     25.55 o 
 -10  -9   3        6.36        4.98      7.06 o 
  -9  -9   3       36.94       26.38     17.67 o 
  -8  -9   3       10.03        7.48      8.34 o 
  -7  -9   3        9.97       10.47     13.12 o 
  -6  -9   3        6.85       10.70      6.99 o 
  -5  -9   3      170.96      192.50     18.39 o 
  -4  -9   3        3.24        5.92      9.60 o 
  -3  -9   3       76.14       92.47     12.78 o 
  -2  -9   3       39.07       37.34     12.40 o 
   4  -9   3        6.94       11.63      2.52 o 
   5  -9   3       11.96        4.53      4.93 o 
   6  -9   3        5.48        3.79      3.18 o 
   7  -9   3       27.10       26.18      8.39 o 
   8  -9   3       24.69       51.03     24.79 o 
   9  -9   3        7.40       -7.11     16.83 o 
 -11  -8   3       22.20       13.42     10.18 o 
 -10  -8   3       18.27       22.72      9.12 o 
  -9  -8   3       21.79       19.67      8.34 o 
  -8  -8   3      155.44      179.38     18.03 o 
  -7  -8   3      108.14      130.37     15.75 o 
  -6  -8   3      152.24      162.59     17.19 o 
  -5  -8   3      170.58      168.45     14.56 o 
  -4  -8   3       16.97       18.66      7.30 o 
  -3  -8   3       20.70       21.98      8.02 o 
  -2  -8   3      161.07      165.79     19.46 o 
   4  -8   3      407.79      439.16     19.10 o 
   5  -8   3        4.06        3.86      2.79 o 
   6  -8   3       70.93       77.78      8.23 o 
   7  -8   3       69.52       66.18      8.81 o 
   8  -8   3       36.85       20.18     12.79 o 
   9  -8   3        5.55        2.28      4.24 o 
  10  -8   3       26.03       18.61     11.59 o 
 -12  -7   3        0.04        1.89      7.67 o 
 -11  -7   3       39.19       26.72     13.76 o 
 -10  -7   3        3.65        4.01      6.21 o 
  -9  -7   3      105.74      104.85     15.40 o 
  -8  -7   3      121.11      134.92     16.56 o 
  -7  -7   3       58.74       62.27      9.88 o 
  -6  -7   3      493.08      548.74     22.08 o 
  -5  -7   3      197.21      216.17     14.80 o 
  -4  -7   3      419.75      443.00     20.32 o 
  -3  -7   3      278.86      261.94     18.25 o 
  -2  -7   3      264.67      278.90     14.00 o 
  -1  -7   3      369.96      385.89     25.65 o 
   3  -7   3       33.49       33.90     17.45 o 
   4  -7   3       88.14       81.37      8.10 o 
   5  -7   3      104.23      115.54      8.29 o 
   6  -7   3        6.68       11.68      3.41 o 
   7  -7   3       82.14      103.61      8.80 o 
   8  -7   3        4.62        4.69      4.25 o 
   9  -7   3       76.54       73.70     29.03 o 
  10  -7   3        7.51        0.39      5.92 o 
 -13  -6   3        0.49       -4.30      9.52 o 
 -12  -6   3       17.07       16.77     10.18 o 
 -11  -6   3        7.10       11.25      7.98 o 
 -10  -6   3      138.32      163.47     17.04 o 
  -9  -6   3       84.59       83.26     11.66 o 
  -8  -6   3      302.29      355.70     20.33 o 
  -7  -6   3      175.21      183.24     14.44 o 
  -6  -6   3      176.04      186.59     12.08 o 
  -5  -6   3       10.46       16.64      5.89 o 
  -4  -6   3      654.22      632.12     27.54 o 
  -3  -6   3      423.70      421.79     16.58 o 
  -2  -6   3     1597.30     1690.03     51.98 o 
  -1  -6   3       59.62       61.16      9.49 o 
   3  -6   3      316.56      288.65     11.70 o 
   4  -6   3     1194.39     1232.01     35.27 o 
   5  -6   3       48.81       50.51      4.55 o 
   6  -6   3      168.94      181.15     15.60 o 
   7  -6   3      158.68      148.76     16.65 o 
   8  -6   3      247.29      270.50     18.47 o 
   9  -6   3       40.27       10.85     23.64 o 
  10  -6   3       84.85       99.94     16.17 o 
  11  -6   3        3.46        3.13      5.28 o 
 -13  -5   3       39.56       59.18     16.67 o 
 -12  -5   3        9.38       13.57     11.06 o 
 -11  -5   3      220.90      276.46     28.15 o 
 -10  -5   3       65.19       63.35     15.21 o 
  -9  -5   3       16.31       22.91      9.61 o 
  -8  -5   3       61.93       40.54     19.47 o 
  -7  -5   3      461.42      459.69     19.36 o 
  -6  -5   3      209.10      215.07     11.84 o 
  -5  -5   3      973.69      968.24     26.41 o 
  -4  -5   3       34.15       36.86      5.24 o 
  -3  -5   3      750.92      686.53     21.37 o 
  -2  -5   3      253.85      281.27     10.85 o 
  -1  -5   3      343.69      289.15     13.01 o 
   0  -5   3      381.49      400.83     20.69 o 
   2  -5   3      151.68      157.44     16.79 o 
   3  -5   3      367.39      346.48     12.58 o 
   4  -5   3      182.15      183.84      8.26 o 
   5  -5   3      393.58      390.10     15.46 o 
   6  -5   3       11.39       13.54      4.86 o 
   7  -5   3      192.17      192.53     13.58 o 
   8  -5   3       36.43       27.27     11.63 o 
   9  -5   3      199.54      218.25     24.36 o 
  10  -5   3       21.27        6.52      9.41 o 
  11  -5   3       24.68        9.82     13.90 o 
  12  -5   3        0.26        0.61     12.36 o 
 -13  -4   3        1.67       -2.15      7.43 o 
 -12  -4   3       27.80       17.76     23.56 o 
 -11  -4   3       23.11       21.66     13.85 o 
 -10  -4   3      302.32      316.14     26.15 o 
  -9  -4   3      141.58      142.60     16.88 o 
  -8  -4   3      901.69      930.41     38.96 o 
  -7  -4   3      138.54      133.25     12.86 o 
  -6  -4   3      347.59      316.34     18.18 o 
  -5  -4   3       82.35       75.86      7.53 o 
  -4  -4   3      335.23      279.02     10.15 o 
  -3  -4   3       24.43       21.94      3.20 o 
  -2  -4   3     1778.42     1756.76     45.40 o 
  -1  -4   3     1097.31     1147.13     29.44 o 
   0  -4   3     1842.65     1828.22     78.76 o 
   2  -4   3     1027.97      990.87     47.86 o 
   3  -4   3      438.59      392.42     11.46 o 
   4  -4   3      700.27      645.03     40.98 o 
   5  -4   3      223.03      224.13     10.93 o 
   6  -4   3      160.47      152.96     10.77 o 
   7  -4   3      155.31      169.61     14.39 o 
   8  -4   3      254.16      282.99     19.20 o 
   9  -4   3       37.98       42.87     11.05 o 
  10  -4   3       55.33       63.86     14.50 o 
  11  -4   3       22.54       27.91     11.39 o 
  12  -4   3       31.25       21.59     27.81 o 
 -14  -3   3        3.30        8.88     11.66 o 
 -13  -3   3      135.19      182.95     28.09 o 
 -12  -3   3        4.06        5.06     12.56 o 
 -11  -3   3      452.37      534.63     54.74 o 
 -10  -3   3       50.81       50.69     16.31 o 
  -9  -3   3      253.62      236.81     23.09 o 
  -8  -3   3      169.28      161.95     15.75 o 
  -7  -3   3      378.57      330.36     19.58 o 
  -6  -3   3     1262.24     1284.56     46.93 o 
  -5  -3   3     1655.15     1498.23     47.88 o 
  -4  -3   3     1419.64     1418.95     31.79 o 
  -3  -3   3     2894.00     2676.82     56.77 o 
  -2  -3   3      250.32      256.32      6.73 o 
  -1  -3   3     1812.05     1665.20     37.86 o 
   0  -3   3      522.18      538.33     20.96 o 
   1  -3   3     3482.88     3017.59    248.35 o 
   2  -3   3      118.44      108.39     10.96 o 
   3  -3   3     1197.41     1082.84     26.32 o 
   4  -3   3       21.48       24.37      4.75 o 
   5  -3   3      982.92      906.75     29.24 o 
   6  -3   3      149.04      142.90     10.53 o 
   7  -3   3      542.91      531.88     29.97 o 
   8  -3   3      245.36      249.68     20.40 o 
   9  -3   3      182.02      225.64     19.82 o 
  10  -3   3       92.46      100.73     16.17 o 
  11  -3   3      112.44      131.40     31.03 o 
  12  -3   3        1.78        3.83      8.35 o 
 -14  -2   3       65.96       77.48     22.99 o 
 -13  -2   3        1.54       -3.22      6.10 o 
 -12  -2   3      282.00      303.68     37.04 o 
 -11  -2   3       67.71       69.07     17.06 o 
 -10  -2   3      244.13      259.04     22.74 o 
  -9  -2   3       56.65       69.37     13.09 o 
  -8  -2   3      462.10      430.09     34.35 o 
  -7  -2   3        0.59       -2.96      4.13 o 
  -6  -2   3     2352.27     2150.63     66.59 o 
  -5  -2   3       81.18       68.11      7.86 o 
  -4  -2   3     3287.78     3031.91     81.98 o 
  -3  -2   3        9.25        6.84      2.16 o 
  -2  -2   3     9398.56    10203.91    245.14 o 
  -1  -2   3     2211.46     2185.41     47.03 o 
   0  -2   3     3613.30     3390.75    128.46 o 
   1  -2   3      948.45      875.51     33.15 o 
   2  -2   3     4596.69     3891.57    463.35 o 
   3  -2   3      679.31      650.55     17.48 o 
   4  -2   3     4358.92     4470.09    127.27 o 
   5  -2   3       22.31       29.16      5.28 o 
   6  -2   3     1373.59     1449.98     50.52 o 
   7  -2   3       66.07       81.51     10.28 o 
   8  -2   3      672.49      736.86     34.06 o 
   9  -2   3        6.46        3.08      7.24 o 
  10  -2   3      145.47      181.45     19.98 o 
  11  -2   3        6.08       11.64      8.78 o 
  12  -2   3       52.84       44.20     32.98 o 
 -14  -1   3        0.64       -0.18      7.22 o 
 -13  -1   3       63.84      124.11     27.86 o 
 -12  -1   3       19.67       18.63     13.67 o 
 -11  -1   3      906.47     1016.09     63.52 o 
 -10  -1   3      142.75      163.27     19.60 o 
  -9  -1   3     1563.28     1532.57     61.35 o 
  -8  -1   3      266.55      257.21     18.27 o 
  -7  -1   3     1790.46     1751.10     57.45 o 
  -6  -1   3       55.04       54.14      8.71 o 
  -5  -1   3     1058.46      954.16     31.25 o 
  -4  -1   3     1076.01      952.29     25.51 o 
  -3  -1   3     6505.52     6134.21    167.46 o 
  -2  -1   3     2257.52     2152.45     43.22 o 
  -1  -1   3     2721.24     2530.92     69.11 o 
   0  -1   3     2162.33     2062.39     33.09 o 
   1  -1   3     5563.38     5744.20    213.95 o 
   2  -1   3      201.01      191.83      6.71 o 
   3  -1   3      233.32      173.13      7.12 o 
   4  -1   3      342.72      322.89     11.60 o 
   5  -1   3     1200.27     1045.34     63.95 o 
   6  -1   3      272.36      329.86     28.24 o 
   7  -1   3     1474.00     1510.01     70.63 o 
   8  -1   3      180.80      160.97     15.70 o 
   9  -1   3      119.45      153.59     16.00 o 
  10  -1   3       49.56       64.34     18.29 o 
  11  -1   3       34.69       18.63     21.00 o 
  12  -1   3       15.20        1.23     10.23 o 
  13  -1   3       41.87        0.93      8.96 o 
 -14   0   3       59.17       72.03     29.19 o 
 -13   0   3        0.38        0.29      6.49 o 
 -12   0   3      189.62      212.99     32.49 o 
 -11   0   3       18.65       18.27     11.39 o 
 -10   0   3       27.80       17.57      9.95 o 
  -9   0   3        0.70        5.25      6.54 o 
  -8   0   3      379.58      353.54     21.08 o 
  -7   0   3        1.23        4.39      4.43 o 
  -6   0   3     2053.09     1825.15     59.27 o 
  -5   0   3        9.38       14.85      5.05 o 
  -4   0   3     2971.97     2587.28     67.80 o 
  -3   0   3      460.67      359.73     10.78 o 
  -2   0   3    29743.40    34942.06   1236.93 o 
  -1   0   3     1599.17     1410.10     20.08 o 
   0   0   3     2742.61     2774.76     61.28 o 
   1   0   3       51.88       43.11      2.51 o 
   2   0   3     3162.11     2979.50     73.37 o 
   3   0   3        5.30        4.27      2.53 o 
   4   0   3     4663.41     4696.65    134.80 o 
   5   0   3      280.13      286.41     13.00 o 
   6   0   3      350.60      310.68     18.97 o 
   7   0   3       28.05       17.51      6.87 o 
   8   0   3      254.95      237.41     19.11 o 
   9   0   3      653.07      658.87     35.13 o 
  10   0   3      112.98      139.62     19.59 o 
  11   0   3       73.40       54.78     49.67 o 
  12   0   3      121.10      105.33     71.54 o 
  13   0   3        4.31       -1.04      8.30 o 
 -14   1   3        0.30       -2.44      8.90 o 
 -13   1   3       51.48       82.55     23.59 o 
 -12   1   3       19.25        8.62     11.65 o 
 -11   1   3      929.35     1034.63     71.32 o 
 -10   1   3      142.85      165.44     19.46 o 
  -9   1   3     1739.74     1706.03    137.40 o 
  -8   1   3      245.55      238.20     19.48 o 
  -7   1   3     1786.66     1767.96    116.19 o 
  -6   1   3       48.09       52.19      7.52 o 
  -4   1   3      987.26      882.17     45.07 o 
  -3   1   3     6625.08     6256.46    170.14 o 
  -2   1   3     2385.62     2242.17    113.03 o 
  -1   1   3     2060.44     1975.25     32.51 o 
   0   1   3     2127.42     2064.39     43.28 o 
   1   1   3     5335.59     5686.77    117.62 o 
   2   1   3      160.48      154.07      7.07 o 
   3   1   3      269.79      199.74      7.35 o 
   4   1   3      299.61      273.29     11.16 o 
   5   1   3     1110.51      955.46     29.82 o 
   6   1   3      219.65      256.14     18.25 o 
   7   1   3     1184.20     1164.26     44.05 o 
   8   1   3      164.17      133.55     14.93 o 
   9   1   3       43.61       55.74     18.67 o 
  10   1   3       63.06       73.70     15.19 o 
  11   1   3       38.21       22.74     25.02 o 
  12   1   3       20.67       -1.19      6.50 o 
  13   1   3       57.02        3.26      9.46 o 
 -14   2   3       50.04       58.02     24.40 o 
 -13   2   3        2.34        2.06      5.43 o 
 -12   2   3      259.90      279.91     31.90 o 
 -11   2   3       77.38       84.85     17.51 o 
 -10   2   3      152.62      191.10     27.43 o 
  -9   2   3       69.59       76.49     13.22 o 
  -8   2   3      370.29      370.09     26.96 o 
  -7   2   3        0.29       -1.56      4.24 o 
  -6   2   3     2750.92     2578.49    201.26 o 
  -5   2   3       66.13       61.05      6.90 o 
  -4   2   3     3364.88     3184.18     98.05 o 
  -3   2   3       19.61       13.08      3.24 o 
  -2   2   3     9434.14    10295.73    244.91 o 
  -1   2   3     2172.58     2160.73     39.21 o 
   0   2   3     3781.12     3740.20     94.43 o 
   1   2   3      865.38      838.15     13.78 o 
   2   2   3     4617.07     4507.08    110.81 o 
   3   2   3      784.38      757.57     18.89 o 
   4   2   3     4708.32     4868.40    145.00 o 
   5   2   3       20.87       26.36      7.00 o 
   6   2   3     1363.42     1431.49     46.27 o 
   7   2   3       56.29       67.44     10.27 o 
   8   2   3      705.94      763.03     34.34 o 
   9   2   3       14.45       11.74      6.98 o 
  10   2   3      125.92      152.59     23.58 o 
  11   2   3        9.67       -1.27     11.78 o 
  12   2   3       41.87        1.83     13.76 o 
 -14   3   3        4.36        1.57     12.49 o 
 -13   3   3      137.05      187.72     30.04 o 
 -12   3   3        4.16        8.87     10.53 o 
 -11   3   3      466.50      532.96     41.04 o 
 -10   3   3       42.27       41.51     15.04 o 
  -9   3   3      423.30      438.82     29.57 o 
  -8   3   3      167.51      170.30     16.43 o 
  -7   3   3      424.46      404.49     24.79 o 
  -6   3   3     1336.86     1424.04     88.34 o 
  -5   3   3     1647.44     1529.42     45.09 o 
  -4   3   3     1378.61     1409.25     38.89 o 
  -3   3   3     2986.31     2792.23     71.41 o 
  -2   3   3      217.08      225.28      6.57 o 
  -1   3   3     2033.25     1937.96     36.04 o 
   0   3   3      449.09      475.39      9.38 o 
   1   3   3     3543.49     3548.13     55.38 o 
   2   3   3       92.71       86.81      3.94 o 
   3   3   3     1055.83      999.55     25.48 o 
   4   3   3       10.95       13.94      3.61 o 
   5   3   3     1027.25     1013.76     31.24 o 
   6   3   3      111.88      115.47     11.45 o 
   7   3   3      555.81      572.60     25.74 o 
   8   3   3      226.45      244.29     18.74 o 
   9   3   3      168.96      213.78     20.08 o 
  10   3   3       73.73       81.03     20.37 o 
  11   3   3       95.08      103.34     65.75 o 
  12   3   3        0.25        0.78     10.93 o 
 -13   4   3        1.34        1.08      8.09 o 
 -12   4   3       42.39       -2.17     10.61 o 
 -11   4   3       27.78       22.99     12.39 o 
 -10   4   3      281.90      287.64     26.95 o 
  -9   4   3      136.53      143.44     18.13 o 
  -8   4   3      759.78      809.40     38.89 o 
  -7   4   3      118.53      115.76     13.36 o 
  -6   4   3      517.83      504.65     21.03 o 
  -5   4   3      103.04      103.87      8.69 o 
  -4   4   3      406.64      362.45     15.75 o 
  -3   4   3       21.54       18.74      3.98 o 
  -2   4   3     1601.41     1607.23     35.38 o 
  -1   4   3     1152.50     1207.80     25.31 o 
   0   4   3     1906.83     1833.54     28.40 o 
   1   4   3       52.51       51.17      1.85 o 
   2   4   3     1290.93     1272.11     26.43 o 
   3   4   3      508.73      483.85     15.76 o 
   4   4   3      959.53      935.07     26.33 o 
   5   4   3      184.91      203.27     12.61 o 
   6   4   3      134.42      135.88     14.85 o 
   7   4   3      147.10      168.56     14.15 o 
   8   4   3      232.60      266.62     19.34 o 
   9   4   3       37.77       45.92     18.04 o 
  10   4   3       59.99       39.91     29.88 o 
  11   4   3       28.45        7.95     14.70 o 
  12   4   3       30.93       37.69     29.46 o 
 -13   5   3       43.70        3.57     17.13 o 
 -12   5   3        7.46        6.19     11.42 o 
 -11   5   3      214.85      280.18     36.60 o 
 -10   5   3       62.79       61.43     19.69 o 
  -9   5   3        8.52       12.34     12.32 o 
  -8   5   3       71.23       67.22     11.46 o 
  -7   5   3      467.55      476.00     25.18 o 
  -6   5   3      231.87      252.26     19.22 o 
  -5   5   3      877.19      897.25     32.71 o 
  -4   5   3       27.73       32.10      5.97 o 
  -3   5   3      688.96      637.01     22.62 o 
  -2   5   3      269.97      293.54      9.41 o 
  -1   5   3      448.62      415.47      7.67 o 
   0   5   3      331.19      347.79      7.08 o 
   1   5   3     1246.23     1208.14     22.32 o 
   2   5   3      116.22      126.00      6.80 o 
   3   5   3      370.25      367.67     11.35 o 
   4   5   3      158.39      157.90      9.04 o 
   5   5   3      355.62      367.86     20.05 o 
   6   5   3        6.58       15.85      7.66 o 
   7   5   3      139.01      153.75     18.70 o 
   8   5   3       51.18       41.82      9.12 o 
   9   5   3      173.02      204.26     19.63 o 
  10   5   3       14.34        1.70      9.05 o 
  11   5   3       24.93       13.89     12.55 o 
  12   5   3        1.18        7.90      9.38 o 
 -13   6   3        0.81       -0.65     10.81 o 
 -12   6   3       14.81        6.39     12.04 o 
 -11   6   3        8.53        6.71     10.85 o 
 -10   6   3      150.12      194.56     23.02 o 
  -9   6   3       76.79       71.85     15.22 o 
  -8   6   3      298.66      354.83     25.01 o 
  -7   6   3      164.39      181.78     17.22 o 
  -6   6   3      248.02      278.15     20.16 o 
  -5   6   3        6.88       12.50      6.08 o 
  -4   6   3      740.33      741.44     26.78 o 
  -3   6   3      386.31      388.81     13.72 o 
  -2   6   3     1550.00     1667.42     32.84 o 
  -1   6   3       57.00       55.19      3.44 o 
   0   6   3      969.21     1021.72     19.50 o 
   1   6   3      207.36      219.74      6.81 o 
   2   6   3      606.68      604.24     13.52 o 
   3   6   3      325.51      326.15     11.24 o 
   4   6   3     1088.85     1161.81     34.48 o 
   5   6   3       61.55       67.19      7.26 o 
   6   6   3      176.20      188.27     12.94 o 
   7   6   3      147.91      152.06     13.60 o 
   8   6   3      263.94      306.94     26.18 o 
   9   6   3       32.51       25.03     22.65 o 
  10   6   3       69.27       77.98     45.96 o 
  11   6   3        1.63       -1.07      5.13 o 
 -12   7   3        0.01        3.85     11.48 o 
 -11   7   3       45.77       26.93     32.41 o 
 -10   7   3        4.37        4.40     13.62 o 
  -9   7   3       67.05       57.41     19.82 o 
  -8   7   3      129.04      151.47     17.89 o 
  -7   7   3       94.06      104.09     13.54 o 
  -6   7   3      520.06      587.70     34.29 o 
  -5   7   3      138.07      154.18     14.94 o 
  -4   7   3      443.57      476.11     25.55 o 
  -3   7   3      390.81      369.91     11.36 o 
  -2   7   3      287.11      307.98      9.38 o 
  -1   7   3      395.41      418.32     10.65 o 
   0   7   3      186.79      197.22      5.37 o 
   1   7   3      421.96      479.79     12.92 o 
   2   7   3        9.81        8.11      2.39 o 
   3   7   3       62.53       67.43      5.14 o 
   4   7   3       85.00       90.41      9.35 o 
   5   7   3      103.39      124.79     11.65 o 
   6   7   3        4.25       10.97      4.71 o 
   7   7   3       67.74       81.47     11.28 o 
   8   7   3        5.09        8.23      5.83 o 
   9   7   3       75.15       90.34     49.90 o 
  10   7   3        8.51        5.55      6.34 o 
 -11   8   3       20.59       12.29     11.83 o 
 -10   8   3       17.16       16.80     14.96 o 
  -9   8   3       19.63        6.82     10.51 o 
  -8   8   3      157.91      197.56     21.28 o 
  -7   8   3       99.93      132.42     20.52 o 
  -6   8   3      113.82      134.68     16.51 o 
  -5   8   3      160.72      160.19     15.52 o 
  -4   8   3       29.50       31.72      5.64 o 
  -3   8   3       27.29       29.62      5.97 o 
  -2   8   3      242.13      258.48     10.51 o 
  -1   8   3       51.33       52.94      5.56 o 
   0   8   3      258.12      285.05      7.69 o 
   1   8   3      227.24      243.45     11.69 o 
   2   8   3      528.51      615.09     16.94 o 
   3   8   3      182.07      207.23      8.14 o 
   4   8   3      406.83      462.82     13.72 o 
   5   8   3        4.21        3.36      3.46 o 
   6   8   3       86.92       88.91     26.08 o 
   7   8   3       69.56       38.08     25.32 o 
   8   8   3       40.95       29.31     17.33 o 
   9   8   3        4.41        3.05      5.26 o 
  10   8   3       28.88        1.30     23.87 o 
 -10   9   3        7.32       -0.52      8.20 o 
  -9   9   3       30.51       23.22     17.75 o 
  -8   9   3        9.13       13.57     13.92 o 
  -7   9   3       16.21       28.74     12.33 o 
  -6   9   3        6.48        6.85      7.76 o 
  -5   9   3      139.16      167.38     12.93 o 
  -4   9   3        5.15        4.66      3.83 o 
  -3   9   3       41.89       40.44      7.82 o 
  -2   9   3       45.43       45.59      5.32 o 
  -1   9   3       89.78       90.71      6.03 o 
   0   9   3      336.29      354.45     10.05 o 
   1   9   3      165.16      181.56      8.41 o 
   2   9   3        6.37        1.18      2.12 o 
   3   9   3       43.42       53.18      6.21 o 
   4   9   3        7.70        4.48      3.43 o 
   5   9   3       11.36       11.16      3.98 o 
   6   9   3        6.83        1.47      4.06 o 
   7   9   3       27.30       12.39      7.82 o 
   8   9   3       21.18        0.67     26.50 o 
   9   9   3        3.13       -0.15     17.13 o 
  -9  10   3        8.30       -3.59      9.64 o 
  -8  10   3       12.04        8.85     10.61 o 
  -7  10   3        8.52        7.39      6.66 o 
  -6  10   3       44.98       47.73     11.03 o 
  -5  10   3       18.47        8.80      6.03 o 
  -4  10   3       50.20       62.68      7.49 o 
  -3  10   3       42.69       32.39     11.14 o 
  -2  10   3       73.56       79.65      6.64 o 
  -1  10   3        9.74        7.96      2.97 o 
   0  10   3       51.82       58.31      6.06 o 
   1  10   3        8.20        2.57      2.60 o 
   2  10   3      112.84      129.95      8.95 o 
   3  10   3        1.12        3.47      3.02 o 
   4  10   3       30.57       -0.19      2.57 o 
   5  10   3       13.79        6.03      3.42 o 
   6  10   3       18.74        0.07      9.74 o 
   7  10   3       11.42       -0.23     18.51 o 
   8  10   3       11.15       -0.69     41.84 o 
  -8  11   3       11.94       11.42      8.64 o 
  -7  11   3       27.46       34.78     27.66 o 
  -6  11   3        6.92        8.85      6.62 o 
  -5  11   3        7.06        5.17      5.38 o 
  -4  11   3        3.02        2.91      3.84 o 
  -3  11   3       38.69       21.59     12.29 o 
  -2  11   3       16.69       13.16      5.85 o 
  -1  11   3       61.73       81.74      6.31 o 
   0  11   3        7.24        6.84      4.77 o 
   1  11   3       51.96       65.08      7.40 o 
   2  11   3       18.02        8.70      9.46 o 
   3  11   3       11.38        0.90      2.84 o 
   4  11   3        6.59        0.61     10.17 o 
   5  11   3        4.73        0.61     10.40 o 
   6  11   3       20.19       -0.61     11.78 o 
  -6  12   3        1.85        7.23      6.84 o 
  -5  12   3       10.24       16.00      8.47 o 
  -4  12   3        3.74        2.30      5.33 o 
  -3  12   3        4.20        3.45      3.80 o 
  -2  12   3       10.14       13.24      5.99 o 
  -1  12   3       27.18       28.59      7.93 o 
   0  12   3        5.85        8.79      4.15 o 
   1  12   3       19.27       11.10      6.79 o 
   2  12   3       36.66       53.36     15.55 o 
   3  12   3        2.89        1.15     11.47 o 
   4  12   3       11.53      -17.52     21.80 o 
  -5 -12   4        7.58       -1.45      7.88 o 
  -8 -11   4        1.53       -2.78      9.79 o 
  -7 -11   4       14.28        4.80      9.56 o 
  -6 -11   4        1.48        2.99      6.33 o 
  -5 -11   4       19.66       20.50     10.56 o 
  -4 -11   4        7.19       14.23      9.49 o 
  -9 -10   4        1.29       -2.95      6.44 o 
  -8 -10   4       21.54        9.05      9.46 o 
  -7 -10   4       20.55       19.02     14.50 o 
  -6 -10   4       17.84       15.62      8.09 o 
  -5 -10   4        5.74        8.98      7.08 o 
  -4 -10   4       25.99       19.99     18.40 o 
  -3 -10   4       28.28       29.07     10.56 o 
   7 -10   4        1.92       19.51     21.72 o 
 -10  -9   4       10.29        7.28      7.86 o 
  -9  -9   4        5.33        3.93      7.05 o 
  -8  -9   4       25.83       17.29     12.97 o 
  -7  -9   4       55.35       83.22     13.77 o 
  -6  -9   4       13.62       11.09     12.74 o 
  -5  -9   4       26.42       40.27     12.27 o 
  -4  -9   4      102.70      108.37     14.79 o 
  -3  -9   4      197.63      240.30     25.06 o 
  -2  -9   4      104.67      112.47     18.22 o 
   6  -9   4       28.34       25.17     16.22 o 
   7  -9   4       40.88       47.13     20.35 o 
   8  -9   4        4.34        5.97     15.07 o 
 -11  -8   4       18.24       14.54     10.51 o 
 -10  -8   4       45.44       59.86     12.58 o 
  -9  -8   4       32.60       34.12     11.25 o 
  -8  -8   4       97.79      124.28     14.24 o 
  -7  -8   4      193.98      236.63     25.35 o 
  -6  -8   4      475.11      544.21     29.59 o 
  -5  -8   4       48.72       53.56      9.92 o 
  -4  -8   4      340.54      367.83     23.26 o 
  -3  -8   4      273.32      312.63     19.83 o 
  -2  -8   4      252.77      263.70     22.24 o 
  -1  -8   4      137.53      156.94     19.15 o 
   4  -8   4       49.10       48.63     25.33 o 
   5  -8   4       43.98       52.19     22.73 o 
   6  -8   4       41.17       54.80      9.05 o 
   7  -8   4       26.46       29.71      6.42 o 
   8  -8   4       45.60       53.49      8.40 o 
   9  -8   4       10.21       22.72     24.63 o 
 -12  -7   4       35.71       26.86     13.22 o 
 -11  -7   4      145.79      208.85     23.86 o 
 -10  -7   4       30.45       32.17     11.33 o 
  -9  -7   4       77.65       97.55     13.74 o 
  -8  -7   4       95.86      119.27     15.16 o 
  -7  -7   4       15.86       15.76      9.61 o 
  -6  -7   4       83.84       88.93      9.69 o 
  -5  -7   4      111.83      124.13     14.75 o 
  -4  -7   4        7.50        8.61      8.03 o 
  -3  -7   4      301.39      323.21     15.69 o 
  -2  -7   4      155.82      155.82     10.25 o 
  -1  -7   4       47.87       51.05     12.93 o 
   3  -7   4      741.07      802.23     23.04 o 
   4  -7   4       50.98       51.89     18.60 o 
   5  -7   4      120.34      137.15     11.18 o 
   6  -7   4       72.20       76.61      6.19 o 
   7  -7   4       99.42       96.46      8.44 o 
   8  -7   4        1.84       -0.97      2.90 o 
   9  -7   4       50.95       17.63     25.52 o 
  10  -7   4        6.71        1.17      4.32 o 
 -13  -6   4       19.19       11.48     10.17 o 
 -12  -6   4       57.16       53.31     22.41 o 
 -11  -6   4       25.02       24.81     10.26 o 
 -10  -6   4      215.36      240.60     20.05 o 
  -9  -6   4        9.51        6.37      5.94 o 
  -8  -6   4      294.70      344.05     21.29 o 
  -7  -6   4      322.91      323.62     17.25 o 
  -6  -6   4      709.23      721.84     27.25 o 
  -5  -6   4      152.01      137.07      9.98 o 
  -4  -6   4       89.81       92.44      8.74 o 
  -3  -6   4      162.63      170.21     10.36 o 
  -2  -6   4      852.68      896.47     28.15 o 
  -1  -6   4      359.83      343.20     23.36 o 
   3  -6   4      582.17      618.85     44.57 o 
   4  -6   4      353.97      362.50     12.21 o 
   5  -6   4      174.76      199.14      7.75 o 
   6  -6   4      103.03      125.74     13.11 o 
   7  -6   4       95.24       94.29     13.95 o 
   8  -6   4       51.93       61.78      9.45 o 
   9  -6   4       35.58       14.22     23.68 o 
  10  -6   4       24.30       11.85     18.25 o 
  11  -6   4        7.73        5.21      8.30 o 
 -13  -5   4       36.35       46.75     16.67 o 
 -12  -5   4       11.65        4.52     13.20 o 
 -11  -5   4      121.40      150.07     23.38 o 
 -10  -5   4       28.96       36.62     15.44 o 
  -9  -5   4       99.97      125.63     13.64 o 
  -8  -5   4       79.28       84.34     10.73 o 
  -7  -5   4      940.20      965.50     32.29 o 
  -6  -5   4      108.98      111.95     10.18 o 
  -5  -5   4     1037.08     1076.67     30.38 o 
  -4  -5   4      111.79      102.35      7.09 o 
  -3  -5   4      806.15      796.22     23.53 o 
  -2  -5   4      175.35      193.40      8.81 o 
  -1  -5   4     1073.30     1023.15     28.29 o 
   0  -5   4      130.37      125.14     12.64 o 
   2  -5   4       89.12      106.05      2.50 o 
   3  -5   4      982.05      893.42     53.00 o 
   4  -5   4       34.47       37.46      4.07 o 
   5  -5   4      333.05      336.49     13.51 o 
   6  -5   4       71.67       70.93      9.85 o 
   7  -5   4      180.18      157.59     12.06 o 
   8  -5   4       18.32       14.28     10.16 o 
   9  -5   4      234.08      234.36     21.10 o 
  10  -5   4       20.35        6.58      9.91 o 
  11  -5   4       21.21        6.97     10.67 o 
 -14  -4   4       24.73       16.83     14.12 o 
 -13  -4   4        2.55       -0.43      7.48 o 
 -12  -4   4      108.64      149.59     22.15 o 
 -11  -4   4       39.91       38.93     14.61 o 
 -10  -4   4      451.08      499.64     34.04 o 
  -9  -4   4       41.12       29.99     18.63 o 
  -8  -4   4      206.49      205.57     17.47 o 
  -7  -4   4      138.52      142.96     16.45 o 
  -6  -4   4      517.66      466.72     17.97 o 
  -5  -4   4      178.97      175.41      9.94 o 
  -4  -4   4      496.75      433.79     13.46 o 
  -3  -4   4       85.24       85.14      5.67 o 
  -2  -4   4     1148.79     1069.42     28.66 o 
  -1  -4   4      277.35      281.33      7.80 o 
   0  -4   4      789.56      688.10     41.75 o 
   2  -4   4     1158.38     1131.79     52.40 o 
   3  -4   4       47.72       47.53     12.02 o 
   4  -4   4     1076.12     1041.50     31.71 o 
   5  -4   4      114.10      120.31     10.92 o 
   6  -4   4      390.21      384.09     19.29 o 
   7  -4   4        0.31        3.31      6.43 o 
   8  -4   4      312.29      317.08     21.66 o 
   9  -4   4       43.62       43.79     10.78 o 
  10  -4   4        5.29        2.25     11.44 o 
  11  -4   4       42.36       27.50     36.54 o 
  12  -4   4       68.80       28.93     38.34 o 
 -14  -3   4        3.08       -5.51      9.46 o 
 -13  -3   4       74.00      122.84     22.08 o 
 -12  -3   4        7.85       14.25     10.92 o 
 -11  -3   4      389.80      456.89     34.93 o 
 -10  -3   4       56.11       66.48     14.42 o 
  -9  -3   4      678.11      691.25     36.33 o 
  -8  -3   4       64.59       57.05     13.04 o 
  -7  -3   4     2213.07     2187.30     72.95 o 
  -6  -3   4      109.45      104.82     10.32 o 
  -5  -3   4     1598.95     1541.18     38.18 o 
  -4  -3   4      295.04      276.69     10.90 o 
  -3  -3   4      695.45      572.68     13.55 o 
  -2  -3   4      364.55      353.44     12.35 o 
  -1  -3   4     2216.21     2117.78     48.52 o 
   0  -3   4      483.99      433.53     19.99 o 
   1  -3   4     1744.92     1611.25     37.90 o 
   2  -3   4      628.49      661.17     31.68 o 
   3  -3   4      904.16      886.41     46.18 o 
   4  -3   4      391.95      350.62     15.13 o 
   5  -3   4      612.63      599.32     20.99 o 
   6  -3   4      145.54      145.26     11.35 o 
   7  -3   4      581.66      549.60     28.05 o 
   8  -3   4      182.41      178.27     16.37 o 
   9  -3   4      256.46      253.53     26.41 o 
  10  -3   4       23.88       24.00     10.09 o 
  11  -3   4       62.07      107.60     18.65 o 
  12  -3   4        8.63        8.54     10.04 o 
 -14  -2   4       38.80       59.30     21.45 o 
 -13  -2   4        3.82        6.13     10.75 o 
 -12  -2   4       80.08       87.43     23.41 o 
 -11  -2   4       43.43       47.54     14.12 o 
 -10  -2   4      569.86      588.93     34.47 o 
  -9  -2   4      140.29      158.62     17.46 o 
  -8  -2   4      730.03      742.33     32.55 o 
  -7  -2   4      170.90      191.18     14.85 o 
  -6  -2   4     3006.10     2848.03     89.40 o 
  -5  -2   4       28.03       26.75      6.10 o 
  -4  -2   4     1656.83     1506.73     34.04 o 
  -3  -2   4     1157.83     1069.29     25.23 o 
  -2  -2   4     1716.31     1602.87     32.29 o 
  -1  -2   4     1628.10     1608.41     35.27 o 
   0  -2   4     3278.86     3092.08     52.86 o 
   1  -2   4      281.61      245.30      8.23 o 
   2  -2   4     2452.17     2254.98     85.18 o 
   3  -2   4      956.80      916.83     23.85 o 
   4  -2   4     1301.10     1206.15     49.71 o 
   5  -2   4      291.29      289.90     15.24 o 
   6  -2   4      502.34      488.05     21.03 o 
   7  -2   4      111.49      104.86     12.77 o 
   8  -2   4      721.37      776.31     50.26 o 
   9  -2   4      128.41      141.11     20.11 o 
  10  -2   4      543.61      655.19     57.32 o 
  11  -2   4       48.14       42.40     31.26 o 
  12  -2   4       78.33        0.08      7.56 o 
 -14  -1   4        5.28       12.23     12.14 o 
 -13  -1   4      133.59      160.21     27.15 o 
 -12  -1   4       25.83       26.17     14.71 o 
 -11  -1   4      105.37      137.39     19.36 o 
 -10  -1   4      108.62      105.51     16.77 o 
  -9  -1   4      611.83      615.41     32.23 o 
  -8  -1   4      169.99      158.68     17.33 o 
  -7  -1   4     1108.25      985.53     35.34 o 
  -6  -1   4     1026.56      962.79     40.17 o 
  -4  -1   4     2082.85     1887.86     50.09 o 
  -3  -1   4     2667.78     2353.12     56.11 o 
  -2  -1   4     8116.96     8565.87    304.92 o 
  -1  -1   4     2992.14     2810.27     63.58 o 
   0  -1   4     5578.16     5586.13    114.08 o 
   1  -1   4     4223.36     4032.72     79.27 o 
   2  -1   4      536.69      494.60     12.23 o 
   3  -1   4     1884.53     1861.52     51.01 o 
   4  -1   4      571.12      505.26     16.57 o 
   5  -1   4     1152.17     1061.61     36.01 o 
   6  -1   4      225.42      234.21     14.39 o 
   7  -1   4     1052.56     1132.77     42.98 o 
   8  -1   4      441.45      501.98     26.88 o 
   9  -1   4      195.14      256.19     21.23 o 
  10  -1   4       56.54       34.43     32.37 o 
  11  -1   4      167.61      225.28     24.76 o 
  12  -1   4        1.78        2.56      6.54 o 
 -14   0   4       57.82       64.98     22.73 o 
 -13   0   4        0.47       -3.08      9.65 o 
 -12   0   4      246.75      276.19     30.32 o 
 -11   0   4       53.39       47.33     14.77 o 
 -10   0   4      978.33      988.11     83.29 o 
  -9   0   4       37.37       31.33     10.06 o 
  -8   0   4      451.28      394.82     30.99 o 
  -7   0   4       11.68        7.14      6.04 o 
  -6   0   4     3395.70     3142.98    209.64 o 
  -5   0   4      387.92      368.81     17.01 o 
  -4   0   4     3333.56     3125.08     83.72 o 
  -3   0   4        1.80        2.83      1.97 o 
  -2   0   4     6093.23     6171.22    133.23 o 
  -1   0   4     7127.91     7638.76    144.32 o 
   0   0   4     1989.98     1852.91     42.26 o 
   1   0   4      283.96      269.76      6.29 o 
   2   0   4     1566.08     1443.33     36.15 o 
   3   0   4       48.72       59.87      4.93 o 
   4   0   4      498.88      383.74     13.83 o 
   5   0   4      125.20      119.76      9.12 o 
   6   0   4      444.96      461.83     20.44 o 
   7   0   4       30.05       32.96      8.14 o 
   8   0   4      684.19      733.91     34.45 o 
   9   0   4        1.24        5.10      6.76 o 
  10   0   4      572.08      622.23     43.07 o 
  11   0   4        1.78       -2.07      8.87 o 
  12   0   4        9.00        0.56      6.35 o 
 -14   1   4        3.51       -0.79     12.79 o 
 -13   1   4      142.74      163.78     32.72 o 
 -12   1   4       30.79       42.87     15.12 o 
 -11   1   4       79.83       86.53     18.80 o 
 -10   1   4       97.85      102.24     16.51 o 
  -9   1   4      584.25      584.34     52.10 o 
  -8   1   4      142.58      129.12     17.51 o 
  -7   1   4      974.07      869.13     33.81 o 
  -6   1   4     1051.18     1025.32     37.68 o 
  -5   1   4      143.58      104.04      8.08 o 
  -4   1   4     2084.72     1903.27     50.13 o 
  -3   1   4     2425.51     2111.90     53.35 o 
  -2   1   4     7891.90     8398.14    195.18 o 
  -1   1   4     2805.20     2715.19     44.36 o 
   0   1   4     5613.15     5650.73    118.96 o 
   1   1   4     4258.69     3811.52    185.34 o 
   2   1   4      426.80      396.84     11.03 o 
   3   1   4     2249.84     2235.52     54.86 o 
   4   1   4      561.06      490.51     16.48 o 
   5   1   4     1118.33     1020.25     35.38 o 
   6   1   4      227.02      213.74     14.20 o 
   7   1   4     1111.28     1159.54     42.79 o 
   8   1   4      401.42      429.34     29.29 o 
   9   1   4      145.91      192.74     23.94 o 
  10   1   4       38.33       34.90     12.49 o 
  11   1   4      126.35      156.61     24.49 o 
  12   1   4        5.19       -1.94      7.83 o 
 -14   2   4       40.45       51.56     22.58 o 
 -13   2   4        3.92        5.59     11.23 o 
 -12   2   4       75.99       77.93     23.24 o 
 -11   2   4       37.13       34.85     14.27 o 
 -10   2   4      529.85      535.55     59.07 o 
  -9   2   4      155.66      150.39     17.72 o 
  -8   2   4      615.13      632.42     33.12 o 
  -7   2   4      214.62      229.08     15.70 o 
  -6   2   4     3532.70     3584.00    126.05 o 
  -5   2   4       19.10       23.18      5.27 o 
  -4   2   4     1880.98     1788.00     46.23 o 
  -3   2   4     1249.30     1159.85     28.91 o 
  -2   2   4     2222.98     2106.79     52.26 o 
  -1   2   4     1741.79     1707.52     26.09 o 
   0   2   4     3097.46     3019.09     79.20 o 
   1   2   4      277.50      241.71      9.75 o 
   2   2   4     2226.37     2121.00     42.41 o 
   3   2   4     1017.01      958.18     24.10 o 
   4   2   4     1306.37     1176.21     32.85 o 
   5   2   4      266.69      254.61     19.29 o 
   6   2   4      417.01      398.81     23.52 o 
   7   2   4      149.28      155.05     15.97 o 
   8   2   4      810.15      831.25     36.42 o 
   9   2   4      131.27      154.37     20.02 o 
  10   2   4      608.79      713.94     40.52 o 
  11   2   4       39.39       -0.38     16.58 o 
  12   2   4       65.94        2.55      7.58 o 
 -14   3   4        3.02        9.75     10.08 o 
 -13   3   4       67.54       29.40     35.55 o 
 -12   3   4       10.96        4.98     11.09 o 
 -11   3   4      391.94      440.55     42.94 o 
 -10   3   4       54.67       52.79     14.95 o 
  -9   3   4      698.54      749.19     56.95 o 
  -8   3   4       59.48       46.49     13.05 o 
  -7   3   4     2054.06     2220.08     82.31 o 
  -6   3   4      116.44      132.63     13.13 o 
  -5   3   4     1246.67     1257.76     48.31 o 
  -4   3   4      347.57      347.90     15.06 o 
  -3   3   4      612.84      501.29     15.54 o 
  -2   3   4      452.79      448.31     10.16 o 
  -1   3   4     2424.34     2317.80     45.25 o 
   0   3   4      493.97      451.59     17.30 o 
   1   3   4     1678.05     1551.58     43.46 o 
   2   3   4      561.14      604.53     12.44 o 
   3   3   4     1242.83     1253.93     30.08 o 
   4   3   4      402.98      387.95     16.06 o 
   5   3   4      576.92      581.82     24.89 o 
   6   3   4      188.98      196.22     15.59 o 
   7   3   4      584.70      598.76     26.66 o 
   8   3   4      203.91      207.63     16.97 o 
   9   3   4      210.30      222.38     20.26 o 
  10   3   4       14.26       11.13     10.00 o 
  11   3   4       75.70       79.65     57.17 o 
  12   3   4        6.52        7.19     13.43 o 
 -14   4   4       23.70       -1.66     13.68 o 
 -13   4   4        2.80        1.81      6.52 o 
 -12   4   4       89.48       69.44     58.10 o 
 -11   4   4       46.95       46.61     15.21 o 
 -10   4   4      432.42      504.58     48.99 o 
  -9   4   4       51.45       47.21     12.13 o 
  -8   4   4      173.63      165.93     17.91 o 
  -7   4   4      116.74      123.33     13.87 o 
  -6   4   4      684.68      672.75     25.98 o 
  -5   4   4      141.85      141.01     13.57 o 
  -4   4   4      471.42      417.67     15.92 o 
  -3   4   4      118.32      124.02      5.85 o 
  -2   4   4      986.54      935.69     22.30 o 
  -1   4   4      269.83      281.19      8.30 o 
   0   4   4      909.67      801.20     11.27 o 
   1   4   4      117.20      116.09      9.13 o 
   2   4   4     1092.07     1067.64     20.97 o 
   3   4   4       59.15       51.58      4.68 o 
   4   4   4     1079.01     1089.06     30.38 o 
   5   4   4      122.13      128.60      8.67 o 
   6   4   4      434.18      454.35     24.14 o 
   7   4   4        4.82        6.91      4.84 o 
   8   4   4      418.31      450.14     29.25 o 
   9   4   4       30.79       33.55     10.84 o 
  10   4   4       15.59       12.37     10.48 o 
  11   4   4       43.05       49.28     35.73 o 
  12   4   4       71.06       56.46     37.31 o 
 -13   5   4       43.93       -1.69     21.37 o 
 -12   5   4       11.35        8.38     10.26 o 
 -11   5   4      145.46      172.45     24.23 o 
 -10   5   4       24.69       20.41     12.42 o 
  -9   5   4      109.58      144.80     21.19 o 
  -8   5   4       87.80       96.24     17.88 o 
  -7   5   4     1025.63     1114.90     50.11 o 
  -6   5   4       91.74       88.29     11.48 o 
  -5   5   4     1104.01     1162.88     38.25 o 
  -4   5   4      101.73       92.75      8.61 o 
  -3   5   4      664.07      661.47     20.28 o 
  -2   5   4      199.71      211.47      8.01 o 
  -1   5   4     1059.76     1039.53     16.88 o 
   0   5   4      102.57      106.07      3.57 o 
   1   5   4      247.33      241.98      7.66 o 
   2   5   4      101.96      121.65      2.61 o 
   3   5   4     1056.76     1027.07     23.46 o 
   4   5   4       56.42       62.08      4.54 o 
   5   5   4      318.05      349.94     14.71 o 
   6   5   4       47.10       49.28      7.31 o 
   7   5   4      167.67      158.97     13.64 o 
   8   5   4       21.09       28.04      7.92 o 
   9   5   4      216.28      244.11     20.66 o 
  10   5   4       15.01        7.76      7.42 o 
  11   5   4       14.57       11.41     11.70 o 
 -13   6   4       17.38        6.35     12.88 o 
 -12   6   4       39.48       27.55     23.57 o 
 -11   6   4       27.21       18.51     20.58 o 
 -10   6   4      188.48      227.84     43.97 o 
  -9   6   4        8.33        6.54      7.92 o 
  -8   6   4      268.32      325.01     28.53 o 
  -7   6   4      304.12      324.67     22.45 o 
  -6   6   4      642.06      682.88     35.89 o 
  -5   6   4      179.23      161.79     12.69 o 
  -4   6   4       55.56       62.24      8.87 o 
  -3   6   4      159.26      167.51      9.86 o 
  -2   6   4      937.87     1013.71     20.16 o 
  -1   6   4      366.59      368.68      7.63 o 
   0   6   4      373.84      347.02      8.43 o 
   1   6   4       96.51       91.64      3.48 o 
   2   6   4      398.95      400.02      8.52 o 
   3   6   4      565.57      617.30     12.68 o 
   4   6   4      350.35      365.87     12.62 o 
   5   6   4      181.60      224.92     10.47 o 
   6   6   4      134.33      154.97     10.85 o 
   7   6   4      102.25      105.87     14.91 o 
   8   6   4       46.86       54.48     33.17 o 
   9   6   4       32.48       31.34     19.55 o 
  10   6   4       22.36       15.42     12.93 o 
  11   6   4        9.31        2.65      6.98 o 
 -12   7   4       38.73       23.22     20.05 o 
 -11   7   4      146.99      213.91     27.63 o 
 -10   7   4       35.98       16.91     15.95 o 
  -9   7   4      101.83      133.29     18.87 o 
  -8   7   4      106.52      132.99     17.38 o 
  -7   7   4       37.82       46.25     12.04 o 
  -6   7   4       69.86       74.44     12.31 o 
  -5   7   4      121.12      140.00     15.62 o 
  -4   7   4        7.55        8.02      5.25 o 
  -3   7   4      249.05      274.97     13.97 o 
  -2   7   4      179.28      179.16      6.25 o 
  -1   7   4       67.41       68.84      3.44 o 
   0   7   4      449.05      505.72     12.16 o 
   1   7   4      294.02      306.50      8.74 o 
   2   7   4       76.80       89.02      4.34 o 
   3   7   4      816.80      895.85     18.30 o 
   4   7   4       51.04       49.58      7.34 o 
   5   7   4      131.99      146.00      8.78 o 
   6   7   4       69.24       71.90     22.38 o 
   7   7   4       99.38      101.62     32.35 o 
   8   7   4        2.40        6.17      4.55 o 
   9   7   4       62.70       58.00     34.78 o 
  10   7   4        7.59        3.44     12.32 o 
 -11   8   4       18.02       15.54     13.05 o 
 -10   8   4       49.29       30.48     27.74 o 
  -9   8   4       27.75       18.06     15.44 o 
  -8   8   4      113.60      140.73     18.73 o 
  -7   8   4      188.25      220.36     21.52 o 
  -6   8   4      491.74      579.94     30.68 o 
  -5   8   4       51.62       50.49     10.31 o 
  -4   8   4      324.03      341.67     16.00 o 
  -3   8   4      243.85      275.07     12.57 o 
  -2   8   4      198.02      209.58      7.74 o 
  -1   8   4      126.35      147.54      5.68 o 
   0   8   4        8.48       11.41      2.71 o 
   1   8   4      117.59      133.42      6.43 o 
   2   8   4      119.32      112.18      4.94 o 
   3   8   4      159.62      174.06      7.62 o 
   4   8   4       48.30       57.38      5.79 o 
   5   8   4       51.58       57.52     16.94 o 
   6   8   4       52.99       56.84     31.62 o 
   7   8   4       30.28       23.26     12.50 o 
   8   8   4       36.04       -0.40     18.61 o 
   9   8   4       12.54       -0.96     10.13 o 
 -10   9   4       10.72        8.54     10.82 o 
  -9   9   4        8.07       -0.07      7.49 o 
  -8   9   4       23.64       16.07     16.72 o 
  -7   9   4       36.25       48.00     14.63 o 
  -6   9   4       10.08       14.71     10.59 o 
  -5   9   4       35.84       41.91      7.61 o 
  -4   9   4      105.05      112.09      9.14 o 
  -3   9   4      214.90      256.01     10.41 o 
  -2   9   4       90.33       98.89      6.17 o 
  -1   9   4       40.56       57.25      4.21 o 
   0   9   4       37.63       38.80      4.31 o 
   1   9   4      113.89      129.45      6.48 o 
   2   9   4      128.48      139.55      7.24 o 
   3   9   4        7.99        8.25      2.39 o 
   4   9   4       45.47       45.68      8.45 o 
   5   9   4       56.23       30.26     11.18 o 
   6   9   4       32.51       -1.57     13.08 o 
   7   9   4       44.80        0.81     13.68 o 
   8   9   4        2.00        0.08     15.76 o 
  -9  10   4        0.99        0.08      6.79 o 
  -8  10   4       27.85        0.51     11.05 o 
  -7  10   4       20.05       10.47     11.59 o 
  -6  10   4       20.42        6.13      8.68 o 
  -5  10   4        5.23        2.00      4.67 o 
  -4  10   4       22.20       21.01      8.29 o 
  -3  10   4       27.06       14.65      8.01 o 
  -2  10   4       21.03       21.95      4.80 o 
  -1  10   4       50.80       60.71      5.48 o 
   0  10   4       87.63      102.69      8.03 o 
   1  10   4        7.84       10.55      4.70 o 
   2  10   4      114.41      127.81      7.87 o 
   3  10   4        2.00        1.46      1.86 o 
   4  10   4       20.04        0.00      4.25 o 
   5  10   4        1.70       -0.09      5.17 o 
   6  10   4       21.46        1.15     12.85 o 
   7  10   4        0.94       -0.54     36.72 o 
  -8  11   4        1.19       -0.85      8.77 o 
  -7  11   4       12.07       18.59     19.43 o 
  -6  11   4        0.91        2.60      6.80 o 
  -5  11   4       25.79       10.22      9.89 o 
  -4  11   4        5.78        4.53      4.65 o 
  -3  11   4       44.66       46.52     11.74 o 
  -2  11   4        9.27        3.59      3.31 o 
  -1  11   4        7.76        7.40      4.83 o 
   0  11   4       12.61        7.36      3.69 o 
   1  11   4        7.07        2.91      2.67 o 
   2  11   4        3.05        0.20      5.41 o 
   3  11   4       14.95        0.77     10.33 o 
   4  11   4       15.06        0.38     10.10 o 
   5  11   4       36.71        0.08      8.57 o 
   6  11   4       13.26        0.69     12.55 o 
  -5  12   4        8.80        5.34      6.81 o 
  -4  12   4       17.58       11.22      8.16 o 
  -3  12   4        0.60       -0.61      3.29 o 
  -2  12   4        3.64        7.70      5.75 o 
  -1  12   4        3.32        0.76      3.30 o 
   0  12   4        4.65       -0.59      5.25 o 
   1  12   4        1.97        0.07      6.53 o 
   2  12   4        2.19        1.54      5.87 o 
   3  12   4        2.63       -0.76     11.40 o 
  -5 -12   5        8.61        1.07      9.49 o 
  -7 -11   5       13.87        0.18     10.18 o 
  -6 -11   5        7.45        4.73      7.95 o 
  -5 -11   5       30.86       32.06     12.55 o 
  -4 -11   5       16.79       15.22     17.52 o 
  -9 -10   5        3.05        2.16      5.45 o 
  -8 -10   5        8.70        5.57      9.65 o 
  -7 -10   5        0.63        5.84      6.89 o 
  -6 -10   5       10.42       13.20      9.48 o 
  -5 -10   5        6.23        6.39      8.40 o 
  -4 -10   5       14.95       11.09      9.87 o 
  -3 -10   5       32.23       41.01     12.93 o 
 -10  -9   5        1.64        0.27      4.47 o 
  -9  -9   5       98.01      146.02     22.08 o 
  -8  -9   5       19.98       23.48     16.60 o 
  -7  -9   5       67.97       83.43     15.03 o 
  -6  -9   5        9.85       10.82      7.40 o 
  -5  -9   5      106.18      124.61     15.36 o 
  -4  -9   5       39.02       44.36      8.18 o 
  -3  -9   5      155.02      184.44     25.05 o 
  -2  -9   5       15.44       16.45     12.16 o 
   6  -9   5       17.48       14.15     14.46 o 
   7  -9   5       53.41       55.40     22.11 o 
   8  -9   5       23.49       35.42     24.56 o 
 -11  -8   5       30.11       17.88     11.23 o 
 -10  -8   5      134.84      180.21     18.91 o 
  -9  -8   5       33.51       17.86     11.17 o 
  -8  -8   5       44.71       49.11     10.14 o 
  -7  -8   5       21.06       24.56     10.35 o 
  -6  -8   5       90.50      111.48     14.77 o 
  -5  -8   5        1.19        1.06      3.43 o 
  -4  -8   5       94.79      115.08     12.10 o 
  -3  -8   5       38.66       43.39      9.49 o 
  -2  -8   5      279.50      330.17     28.61 o 
  -1  -8   5      123.20      123.76     19.15 o 
   5  -8   5        3.79        3.52      5.93 o 
   6  -8   5       37.57       57.92     18.59 o 
   7  -8   5       13.37       -2.83     16.45 o 
   8  -8   5        5.96        4.51     13.08 o 
   9  -8   5        8.37       -2.98     12.16 o 
 -12  -7   5       17.38       14.72     12.20 o 
 -11  -7   5       17.09        9.68     12.04 o 
 -10  -7   5       57.88       74.39     14.11 o 
  -9  -7   5      171.95      214.93     22.82 o 
  -8  -7   5       58.83       66.60     11.65 o 
  -7  -7   5      699.58      820.03     31.89 o 
  -6  -7   5      142.31      148.99     18.02 o 
  -5  -7   5      276.39      299.52     18.95 o 
  -4  -7   5      104.07      116.67     11.02 o 
  -3  -7   5      580.01      641.67     24.63 o 
  -2  -7   5       56.75       64.70      6.32 o 
  -1  -7   5      432.71      453.81     33.04 o 
   4  -7   5      127.52      122.45     27.95 o 
   5  -7   5       75.81       91.62     25.95 o 
   6  -7   5       46.43       44.58      8.67 o 
   7  -7   5       21.69       17.70      4.73 o 
   8  -7   5        8.45        6.03      4.04 o 
   9  -7   5       32.41       31.68     20.50 o 
 -13  -6   5        6.84        1.09      5.49 o 
 -12  -6   5       21.40       18.21     12.92 o 
 -11  -6   5       62.35       13.85     18.31 o 
 -10  -6   5       14.25       14.06      8.23 o 
  -9  -6   5       74.18       96.03     12.80 o 
  -8  -6   5      118.79      140.69     14.16 o 
  -7  -6   5      447.07      473.24     24.34 o 
  -6  -6   5      336.73      359.72     18.66 o 
  -5  -6   5      109.43      122.35     12.64 o 
  -4  -6   5      269.22      258.71     18.17 o 
  -3  -6   5      145.72      144.39      9.96 o 
  -2  -6   5      252.04      242.51     11.11 o 
  -1  -6   5      113.63      104.78     14.32 o 
   4  -6   5      242.07      229.71     33.58 o 
   5  -6   5      126.76      122.86     20.49 o 
   6  -6   5      270.20      294.80     13.10 o 
   7  -6   5       27.07       28.35     17.41 o 
   8  -6   5      102.51      108.58     11.14 o 
   9  -6   5       54.29       24.67     34.21 o 
  10  -6   5        9.01        6.40     10.71 o 
 -13  -5   5       49.24       26.18     25.21 o 
 -12  -5   5        7.56       -4.01     10.80 o 
 -11  -5   5      147.00      186.15     29.18 o 
 -10  -5   5        5.33        5.53      6.99 o 
  -9  -5   5       69.22       75.29     12.35 o 
  -8  -5   5       66.09       73.70     10.52 o 
  -7  -5   5      644.72      687.51     25.92 o 
  -6  -5   5        3.76        2.46      3.38 o 
  -5  -5   5      263.55      256.43     12.82 o 
  -4  -5   5      131.84      121.89      8.12 o 
  -3  -5   5     1161.79     1127.91     36.60 o 
  -2  -5   5       47.41       58.23      6.07 o 
  -1  -5   5     1578.51     1621.22     39.98 o 
   0  -5   5      270.49      236.42     19.73 o 
   3  -5   5      289.00      300.05     27.55 o 
   4  -5   5       54.43       48.14     16.53 o 
   5  -5   5      244.11      245.72     10.97 o 
   6  -5   5      181.35      150.37     13.96 o 
   7  -5   5      109.30      126.84     15.96 o 
   8  -5   5        7.60        0.34      2.74 o 
   9  -5   5      119.26      116.86     14.56 o 
  10  -5   5       13.63        4.30      6.92 o 
  11  -5   5       32.76       14.97     23.11 o 
 -14  -4   5       62.66       42.38     38.76 o 
 -13  -4   5       12.32        6.81     11.38 o 
 -12  -4   5       32.73       12.06     13.08 o 
 -11  -4   5       80.70       86.60     29.61 o 
 -10  -4   5      366.17      416.64     31.53 o 
  -9  -4   5       25.01       29.01     11.36 o 
  -8  -4   5      292.07      289.43     25.97 o 
  -7  -4   5       35.51       29.63      7.00 o 
  -6  -4   5      999.80      951.73     28.38 o 
  -5  -4   5      257.74      267.60     11.81 o 
  -4  -4   5     1896.99     1875.67     47.77 o 
  -3  -4   5      596.13      554.73     17.53 o 
  -2  -4   5     1682.25     1731.62     45.03 o 
  -1  -4   5      454.70      482.58     10.70 o 
   0  -4   5      914.00      911.64     39.68 o 
   2  -4   5     2063.32     1915.64    250.67 o 
   3  -4   5      137.72      142.28     16.93 o 
   4  -4   5      286.01      262.62      9.83 o 
   5  -4   5       57.60       54.48      5.93 o 
   6  -4   5      323.15      318.02     15.72 o 
   7  -4   5       31.51       30.58      7.54 o 
   8  -4   5      315.32      339.49     21.23 o 
   9  -4   5       93.89      105.78     28.17 o 
  10  -4   5       77.37      110.73     18.93 o 
  11  -4   5       48.73       12.27     23.03 o 
 -14  -3   5        7.28        6.99     16.59 o 
 -13  -3   5       74.26       97.04     23.83 o 
 -12  -3   5        6.33       12.25     12.03 o 
 -11  -3   5      240.61      288.15     33.82 o 
 -10  -3   5       31.58       39.36     16.16 o 
  -9  -3   5      281.63      319.89     23.69 o 
  -8  -3   5      354.74      357.30     23.20 o 
  -7  -3   5     1066.55     1100.89     41.67 o 
  -6  -3   5      153.01      150.22     10.94 o 
  -5  -3   5     1342.91     1352.29     35.95 o 
  -4  -3   5      345.14      345.08     12.99 o 
  -3  -3   5     2217.97     2087.32     49.00 o 
  -2  -3   5      115.44      109.99      4.96 o 
  -1  -3   5     2305.21     2273.72     50.83 o 
   0  -3   5      211.45      210.93     15.12 o 
   1  -3   5      683.35      571.58     13.06 o 
   2  -3   5      602.20      624.56     16.26 o 
   3  -3   5      637.20      542.08     33.32 o 
   4  -3   5      403.90      382.25     16.45 o 
   5  -3   5      486.70      459.65     21.32 o 
   6  -3   5      128.25      117.79     13.87 o 
   7  -3   5        1.88        5.61      5.89 o 
   8  -3   5       48.88       61.18     10.84 o 
   9  -3   5      294.93      321.66     23.00 o 
  10  -3   5       65.42       61.62     14.64 o 
  11  -3   5       40.64        0.65      9.70 o 
 -14  -2   5       81.36      107.47     25.54 o 
 -13  -2   5        4.70        3.14     13.11 o 
 -12  -2   5        6.84       16.72     14.98 o 
 -11  -2   5       17.95       20.22     14.65 o 
 -10  -2   5      402.12      404.21     35.47 o 
  -9  -2   5        2.80        1.72      6.17 o 
  -8  -2   5       83.03       79.50     11.97 o 
  -7  -2   5      600.21      560.19     29.52 o 
  -6  -2   5      852.07      727.26     26.12 o 
  -5  -2   5      800.82      822.78     23.30 o 
  -4  -2   5     2938.78     2770.60     61.11 o 
  -3  -2   5      667.77      661.08     15.95 o 
  -2  -2   5      458.18      376.55      9.22 o 
  -1  -2   5       62.36       74.52      8.73 o 
   0  -2   5     1511.74     1365.95     23.04 o 
   1  -2   5      147.00      141.49      7.59 o 
   2  -2   5     1007.98      904.35     50.73 o 
   3  -2   5      444.52      436.80     12.86 o 
   4  -2   5      414.31      428.50     15.89 o 
   5  -2   5      155.99      145.26     16.49 o 
   6  -2   5      527.39      551.22     23.60 o 
   7  -2   5       97.19      107.88     11.40 o 
   8  -2   5      396.10      427.79     28.93 o 
   9  -2   5       96.79      109.54     15.74 o 
  10  -2   5       84.60       66.09     47.34 o 
  11  -2   5       54.86       40.17     29.77 o 
  12  -2   5       56.71       -0.88     18.07 o 
 -14  -1   5       42.79       39.75     20.42 o 
 -13  -1   5      149.41      186.45     29.19 o 
 -12  -1   5       30.41       39.31     17.99 o 
 -11  -1   5      408.95      473.20     41.11 o 
 -10  -1   5       28.47       26.81     10.81 o 
  -9  -1   5      485.68      509.64     34.60 o 
  -8  -1   5       19.41       15.69      6.60 o 
  -7  -1   5     1452.69     1341.08     72.41 o 
  -6  -1   5      677.07      632.00     24.08 o 
  -5  -1   5     1171.76      980.88     33.37 o 
  -4  -1   5     2617.54     2584.72     57.39 o 
  -3  -1   5     4001.80     3846.82     86.00 o 
  -2  -1   5      971.14      916.10     17.89 o 
  -1  -1   5     3965.21     3866.36     78.47 o 
   0  -1   5     1934.68     1796.41     28.45 o 
   1  -1   5     2643.56     2432.58     58.43 o 
   2  -1   5      190.08      176.03      5.60 o 
   3  -1   5     1057.77      947.84     28.17 o 
   4  -1   5      572.37      542.96     20.28 o 
   5  -1   5     1234.31     1187.17     37.64 o 
   6  -1   5      394.78      379.11     19.07 o 
   7  -1   5       14.70       10.58      8.88 o 
   8  -1   5      289.38      296.63     21.31 o 
   9  -1   5      127.18      155.73     17.79 o 
  10  -1   5      120.19      133.59     19.95 o 
  11  -1   5       26.60       20.39     23.64 o 
  12  -1   5       52.31       -0.44      7.85 o 
 -14   0   5       50.96       79.35     30.21 o 
 -13   0   5        3.71       -1.72      8.55 o 
 -12   0   5       40.98       59.33     17.91 o 
 -11   0   5      221.30      211.84     29.08 o 
 -10   0   5      452.49      437.99     34.22 o 
  -9   0   5        3.46        0.63      4.30 o 
  -8   0   5      479.84      453.35     36.42 o 
  -7   0   5       45.40       54.90      9.07 o 
  -6   0   5     1515.40     1343.15     42.92 o 
  -5   0   5      613.75      674.04     25.36 o 
  -4   0   5      678.68      526.35     16.72 o 
  -3   0   5      333.42      290.24      8.13 o 
  -2   0   5      406.04      485.97     10.42 o 
  -1   0   5      228.30      222.41      6.10 o 
   0   0   5     6178.21     6459.49    123.35 o 
   1   0   5       64.21       70.16      4.25 o 
   2   0   5      339.76      305.61      8.25 o 
   3   0   5      201.65      166.03      7.95 o 
   4   0   5     1359.15     1273.85     36.46 o 
   5   0   5      198.82      210.53     12.04 o 
   6   0   5      409.59      411.43     28.62 o 
   7   0   5      203.57      194.49     18.12 o 
   8   0   5      467.63      531.11     28.11 o 
   9   0   5        5.12       13.20      8.70 o 
  10   0   5      375.80      413.35     31.08 o 
  11   0   5        1.17       -0.33      8.89 o 
  12   0   5       52.83        1.02      7.46 o 
 -14   1   5       45.33       52.51     21.28 o 
 -13   1   5      150.49      208.14     29.92 o 
 -12   1   5       22.65       20.68     17.82 o 
 -11   1   5      428.66      464.55     34.10 o 
 -10   1   5       23.01       19.76     12.33 o 
  -9   1   5      497.01      527.13     30.33 o 
  -8   1   5        7.36        3.78      6.52 o 
  -7   1   5     1599.36     1501.13     50.32 o 
  -6   1   5      668.33      634.46     24.23 o 
  -5   1   5     1126.84      941.93     29.88 o 
  -4   1   5     2628.65     2623.98     70.66 o 
  -3   1   5     4162.16     4023.52    109.32 o 
  -2   1   5      835.75      801.69     14.50 o 
  -1   1   5     4161.09     4103.15     72.58 o 
   0   1   5     1980.27     1841.64     35.69 o 
   1   1   5     2532.68     2337.24     60.66 o 
   2   1   5      197.95      195.06      7.15 o 
   3   1   5     1025.68      938.45     25.68 o 
   4   1   5      526.23      499.32     17.55 o 
   5   1   5     1278.70     1230.13     37.98 o 
   6   1   5      417.39      397.65     19.31 o 
   7   1   5       69.99       66.96      8.88 o 
   8   1   5      309.04      289.81     24.72 o 
   9   1   5      103.88      124.05     16.71 o 
  10   1   5      131.48      144.55     19.47 o 
  11   1   5       35.20        1.17      9.72 o 
  12   1   5       45.38       -1.95      7.84 o 
 -14   2   5       70.16       97.68     27.41 o 
 -13   2   5        5.06        7.41     13.88 o 
 -12   2   5       35.30       48.41     14.92 o 
 -11   2   5       22.69       25.19     11.89 o 
 -10   2   5      387.83      395.75     28.93 o 
  -9   2   5        0.79       -3.70      5.25 o 
  -8   2   5       81.84       70.08     12.13 o 
  -7   2   5      584.30      561.84     26.00 o 
  -6   2   5      669.70      566.78     24.12 o 
  -5   2   5      696.90      744.69     25.11 o 
  -4   2   5     2581.74     2460.61     68.50 o 
  -3   2   5      815.29      800.14     20.64 o 
  -2   2   5      475.26      386.41      8.28 o 
  -1   2   5      100.90      112.17      2.74 o 
   0   2   5     1754.72     1646.77     42.08 o 
   1   2   5      197.05      185.90     10.50 o 
   2   2   5      809.64      787.50     18.08 o 
   3   2   5      380.99      378.03     12.21 o 
   4   2   5      500.70      486.44     16.21 o 
   5   2   5      194.67      187.56     13.76 o 
   6   2   5      526.21      528.07     22.60 o 
   7   2   5       62.66       61.85     10.66 o 
   8   2   5      403.02      419.90     24.66 o 
   9   2   5       80.36       87.13     14.84 o 
  10   2   5      100.82       92.01     15.77 o 
  11   2   5       63.18        1.23     16.57 o 
  12   2   5       61.10       69.37     47.02 o 
 -14   3   5        9.87       13.31     14.53 o 
 -13   3   5       74.40      107.23     28.66 o 
 -12   3   5        6.07       12.52     11.69 o 
 -11   3   5      260.62      306.11     29.46 o 
 -10   3   5       29.69       41.54     12.95 o 
  -9   3   5      219.61      261.55     36.24 o 
  -8   3   5      350.13      358.92     23.34 o 
  -7   3   5     1063.83     1140.63     48.54 o 
  -6   3   5      154.54      161.28     12.66 o 
  -5   3   5     1310.97     1374.33     42.24 o 
  -4   3   5      398.51      417.99     20.10 o 
  -3   3   5     2173.26     2057.62     45.21 o 
  -2   3   5       72.62       68.28      5.41 o 
  -1   3   5     1862.79     1839.43     29.91 o 
   0   3   5      285.40      265.97     11.89 o 
   1   3   5      587.22      508.03     19.27 o 
   2   3   5      714.26      736.96     14.65 o 
   3   3   5      709.33      652.26     16.01 o 
   4   3   5      391.11      388.78     16.45 o 
   5   3   5      452.61      447.81     17.43 o 
   6   3   5      152.21      146.24     14.34 o 
   7   3   5       28.25       26.94      8.46 o 
   8   3   5       56.09       57.93     14.61 o 
   9   3   5      231.85      251.11     24.61 o 
  10   3   5       88.69       70.68     49.26 o 
  11   3   5       20.52       14.43     13.77 o 
 -14   4   5       57.73       56.31     21.36 o 
 -13   4   5       13.07        4.73     11.43 o 
 -12   4   5       31.55       13.62     16.68 o 
 -11   4   5       68.73       77.42     21.80 o 
 -10   4   5      360.23      422.66     34.03 o 
  -9   4   5       34.11       37.87     11.49 o 
  -8   4   5      238.58      268.32     25.75 o 
  -7   4   5       41.52       38.02      9.11 o 
  -6   4   5      925.90      920.96     35.39 o 
  -5   4   5      242.29      256.03     16.61 o 
  -4   4   5     2033.53     2067.31     65.89 o 
  -3   4   5      606.85      566.80     15.26 o 
  -2   4   5     1918.45     1968.25     41.66 o 
  -1   4   5      357.09      382.72      6.03 o 
   0   4   5      765.46      764.06     27.09 o 
   1   4   5       41.59       31.25      6.61 o 
   2   4   5     1944.19     1944.51     61.74 o 
   3   4   5       88.35      102.11      4.02 o 
   4   4   5      290.38      287.37     11.58 o 
   5   4   5       56.63       59.57      6.13 o 
   6   4   5      293.94      314.72     16.02 o 
   7   4   5       38.71       40.72      7.71 o 
   8   4   5      313.25      351.29     22.02 o 
   9   4   5      100.77       98.84     61.59 o 
  10   4   5       97.81      143.95     22.96 o 
  11   4   5       61.21       45.25     33.29 o 
 -13   5   5       43.03       34.53     17.48 o 
 -12   5   5       10.98        6.22      8.82 o 
 -11   5   5      169.85      211.96     26.42 o 
 -10   5   5       10.48       11.30     10.73 o 
  -9   5   5       93.07      115.61     16.28 o 
  -8   5   5       75.09       83.64     13.83 o 
  -7   5   5      663.51      735.05     39.47 o 
  -6   5   5        0.60        1.76      4.42 o 
  -5   5   5      278.57      299.73     16.21 o 
  -4   5   5      137.06      125.15      9.92 o 
  -3   5   5     1178.37     1201.33     36.00 o 
  -2   5   5       26.60       34.26      4.04 o 
  -1   5   5     1592.58     1715.67     33.46 o 
   0   5   5      272.51      264.95     17.76 o 
   1   5   5      407.13      430.23     21.15 o 
   2   5   5       62.76       70.56     12.81 o 
   3   5   5      228.86      237.02      5.27 o 
   4   5   5       66.31       64.28      5.74 o 
   5   5   5      252.19      271.84     10.82 o 
   6   5   5      197.89      178.42     11.04 o 
   7   5   5      137.39      168.29     12.48 o 
   8   5   5        1.68        0.65      4.19 o 
   9   5   5      110.38      131.09     15.26 o 
  10   5   5        8.22       -0.03      5.77 o 
  11   5   5       17.25        6.95      8.68 o 
 -13   6   5        4.99       -4.14      8.73 o 
 -12   6   5       30.12       27.55     24.64 o 
 -11   6   5       53.67       30.93     23.42 o 
 -10   6   5        9.71       12.39     10.89 o 
  -9   6   5       67.66       81.23     16.94 o 
  -8   6   5       62.83       73.06     19.57 o 
  -7   6   5      437.42      487.49     28.06 o 
  -6   6   5      264.34      287.06     25.16 o 
  -5   6   5      120.63      131.85     11.89 o 
  -4   6   5      326.49      340.50     16.17 o 
  -3   6   5      166.40      172.67     10.55 o 
  -2   6   5      206.65      203.02      5.88 o 
  -1   6   5       94.80       96.20      4.96 o 
   0   6   5      198.92      206.89      4.66 o 
   1   6   5      286.67      296.48     19.33 o 
   2   6   5      289.54      295.74     20.50 o 
   3   6   5      294.01      300.38      5.81 o 
   4   6   5      286.48      309.68      9.13 o 
   5   6   5      117.52      139.42      7.44 o 
   6   6   5      236.53      262.27     16.97 o 
   7   6   5       24.38       21.41      8.75 o 
   8   6   5      108.02      106.82     60.90 o 
   9   6   5       62.61       61.90     37.42 o 
  10   6   5       18.64       -5.57      5.57 o 
 -12   7   5       14.41        9.82     12.94 o 
 -11   7   5       13.81       15.34     15.30 o 
 -10   7   5       61.43       41.54     38.03 o 
  -9   7   5      144.16      193.85     23.59 o 
  -8   7   5       65.39       83.62     16.19 o 
  -7   7   5      692.62      838.66     46.37 o 
  -6   7   5      152.53      163.25     17.77 o 
  -5   7   5      325.82      358.14     19.69 o 
  -4   7   5      104.42      115.42     11.26 o 
  -3   7   5      575.61      636.17     20.66 o 
  -2   7   5       47.45       56.50      3.37 o 
  -1   7   5      445.59      478.55      8.17 o 
   0   7   5       22.81       17.89      2.18 o 
   1   7   5      192.83      222.02      4.78 o 
   2   7   5       94.06      102.26     17.42 o 
   3   7   5      135.34      121.60      4.61 o 
   4   7   5      161.99      145.88      4.23 o 
   5   7   5      100.35      103.25      7.90 o 
   6   7   5       62.78       52.16     13.95 o 
   7   7   5       24.50       15.85     10.43 o 
   8   7   5        5.37       -0.08     10.13 o 
   9   7   5       38.78        1.06     14.01 o 
 -11   8   5       31.89       14.47     13.47 o 
 -10   8   5      112.96       85.42     61.74 o 
  -9   8   5       40.63       37.10     32.90 o 
  -8   8   5       44.25       21.65     28.47 o 
  -7   8   5       27.91       33.08     12.43 o 
  -6   8   5       84.66      122.21     14.93 o 
  -5   8   5        1.18       -0.83      3.45 o 
  -4   8   5       94.09      121.88     12.19 o 
  -3   8   5       32.31       37.00      5.28 o 
  -2   8   5      269.76      327.88      9.09 o 
  -1   8   5      114.38      123.43      7.53 o 
   0   8   5      364.01      394.31     12.19 o 
   1   8   5      194.02      214.32      5.53 o 
   2   8   5      511.44      602.11     14.81 o 
   3   8   5      122.43      133.28      3.77 o 
   4   8   5       44.33       41.48     11.67 o 
   5   8   5        0.61       -0.32      1.01 o 
   6   8   5       46.26       -1.04     13.07 o 
   7   8   5        9.95        1.53      7.46 o 
   8   8   5       10.92        0.32      9.00 o 
   9   8   5        9.65        1.18     10.46 o 
 -10   9   5        2.29       -1.57      6.06 o 
  -9   9   5      118.10      170.64     23.77 o 
  -8   9   5       19.34       15.65     12.05 o 
  -7   9   5       74.68       78.02     51.74 o 
  -6   9   5        8.65        5.72      9.61 o 
  -5   9   5      122.72      146.72     11.02 o 
  -4   9   5       42.44       18.10     11.51 o 
  -3   9   5      170.90      206.56     10.47 o 
  -2   9   5       23.10       22.51      3.37 o 
  -1   9   5      183.22      211.88      9.58 o 
   0   9   5      120.55      158.65      7.41 o 
   1   9   5      369.01      417.66     11.51 o 
   2   9   5       82.75      102.20      4.20 o 
   3   9   5      117.10      115.34      6.63 o 
   4   9   5       78.84        0.00      5.15 o 
   5   9   5       31.93        0.52      8.02 o 
   6   9   5       11.79        0.04     10.34 o 
   7   9   5       36.17       -0.29     14.98 o 
   8   9   5       28.47        1.38     25.17 o 
  -9  10   5        4.29       -1.57      5.86 o 
  -8  10   5        5.82        1.62      9.39 o 
  -7  10   5        0.15        0.38      7.09 o 
  -6  10   5       19.80        8.33      6.63 o 
  -5  10   5        3.70        7.49      5.63 o 
  -4  10   5       16.04       10.19      7.76 o 
  -3  10   5       25.86       19.03      5.40 o 
  -2  10   5       21.41       19.64      3.53 o 
  -1  10   5       32.81       36.38      5.44 o 
   0  10   5       55.90       76.35      6.15 o 
   1  10   5       32.67       32.27      7.06 o 
   2  10   5       52.45        0.07      5.92 o 
   3  10   5       32.01       -0.31      5.52 o 
   4  10   5       46.96        0.82      7.18 o 
   5  10   5       26.30        0.42      6.77 o 
   6  10   5       15.30       -0.84     20.27 o 
  -7  11   5       11.92       29.25     21.27 o 
  -6  11   5        9.37        9.45      8.50 o 
  -5  11   5       34.83       15.54     14.32 o 
  -4  11   5       20.59       10.72      8.49 o 
  -3  11   5       12.41        7.84      5.04 o 
  -2  11   5        8.93        5.21      3.73 o 
  -1  11   5       11.69        9.61      7.00 o 
   0  11   5       10.39       12.82      9.88 o 
   1  11   5        3.45        1.51      6.48 o 
   2  11   5        7.18        0.04      4.50 o 
   3  11   5        3.92        0.61     10.56 o 
   4  11   5       23.85       -0.38     10.94 o 
   5  11   5       27.51       -0.54     11.86 o 
  -5  12   5        8.64        3.74      5.79 o 
  -4  12   5       21.14       17.90     11.56 o 
  -3  12   5        3.02       10.38      7.17 o 
  -2  12   5       15.91       24.95     12.03 o 
  -1  12   5        4.06        9.21      8.64 o 
   0  12   5       23.93       34.89     12.41 o 
   1  12   5        1.49        7.39      9.21 o 
   2  12   5        9.68        4.56      8.13 o 
  -7 -11   6       34.52       23.27     20.85 o 
  -6 -11   6       16.21        0.07      7.44 o 
  -5 -11   6       15.01       -0.99     14.31 o 
  -4 -11   6        6.14       -1.61     11.47 o 
  -9 -10   6        6.90        1.22      5.25 o 
  -8 -10   6        1.22        0.91      4.29 o 
  -7 -10   6        1.01        0.91      4.95 o 
  -6 -10   6        5.14        6.23      7.93 o 
  -5 -10   6        3.78        3.58      6.44 o 
  -4 -10   6       14.67       17.14     11.86 o 
  -3 -10   6       12.78       13.92     13.08 o 
 -10  -9   6        1.05        0.48      8.37 o 
  -9  -9   6       11.64       -4.46      7.59 o 
  -8  -9   6       61.08       22.14     24.87 o 
  -7  -9   6       41.53       38.64     13.61 o 
  -6  -9   6       22.63       23.52      9.90 o 
  -5  -9   6       47.49       54.31     11.59 o 
  -4  -9   6       11.52        6.52      8.73 o 
  -3  -9   6       99.46      131.37     21.97 o 
  -2  -9   6      121.58      133.31     23.97 o 
 -11  -8   6       13.44        7.08      8.76 o 
 -10  -8   6       13.93        9.21      8.66 o 
  -9  -8   6       46.47       23.09     19.06 o 
  -8  -8   6      150.39      185.83     25.19 o 
  -7  -8   6       53.06       61.25     13.14 o 
  -6  -8   6       33.88       44.96     10.24 o 
  -5  -8   6       48.68       46.95     12.41 o 
  -4  -8   6      229.83      260.92     16.69 o 
  -3  -8   6       38.60       45.97      8.89 o 
  -2  -8   6      123.71      132.87     21.83 o 
  -1  -8   6       11.26       17.06      9.33 o 
   6  -8   6      173.21      187.04     39.83 o 
   7  -8   6       11.69       16.75     17.44 o 
   8  -8   6       40.04       69.24     25.71 o 
 -12  -7   6        0.70       -6.13      6.13 o 
 -11  -7   6       61.44       20.08     20.06 o 
 -10  -7   6       11.10       -0.60      7.13 o 
  -9  -7   6       76.94       96.73     15.28 o 
  -8  -7   6       72.10       77.69     16.32 o 
  -7  -7   6       93.11      110.03     12.30 o 
  -6  -7   6      407.82      459.33     25.85 o 
  -5  -7   6      117.98      128.76     12.49 o 
  -4  -7   6      315.41      317.03     17.65 o 
  -3  -7   6      334.78      351.93     15.84 o 
  -2  -7   6       43.59       37.65      5.40 o 
  -1  -7   6      149.40      164.55     22.52 o 
   5  -7   6       78.51      103.49     23.58 o 
   6  -7   6        7.84       -3.10      3.10 o 
   7  -7   6       26.50       30.13     10.79 o 
   8  -7   6        8.50       11.25     15.53 o 
   9  -7   6       29.72       39.55     22.11 o 
 -13  -6   6       15.40        2.51     11.07 o 
 -12  -6   6       16.57        5.45      9.04 o 
 -11  -6   6        9.52        5.82      8.01 o 
 -10  -6   6      174.68      218.26     20.45 o 
  -9  -6   6       16.35       18.64      7.99 o 
  -8  -6   6       76.89       95.13     13.15 o 
  -7  -6   6      255.78      296.23     17.44 o 
  -6  -6   6       45.21       51.85     10.47 o 
  -5  -6   6      299.86      304.22     17.21 o 
  -4  -6   6      356.31      354.42     16.53 o 
  -3  -6   6      127.86      134.35     11.51 o 
  -2  -6   6      599.90      581.48     18.06 o 
  -1  -6   6       28.87       28.46     11.78 o 
   4  -6   6      143.53      158.81      5.26 o 
   5  -6   6      130.59      120.23     24.97 o 
   6  -6   6      309.52      345.26     41.87 o 
   7  -6   6       62.20       64.29      6.83 o 
   8  -6   6       61.19       66.55      8.02 o 
   9  -6   6       24.76       32.06     22.19 o 
  10  -6   6       35.70       40.17     29.15 o 
 -13  -5   6       75.40       14.56     18.93 o 
 -12  -5   6       11.89        4.77      8.00 o 
 -11  -5   6      220.74      278.65     23.77 o 
 -10  -5   6       10.70       12.15      8.76 o 
  -9  -5   6      238.90      274.40     19.87 o 
  -8  -5   6      154.98      160.55     14.65 o 
  -7  -5   6      292.52      315.31     17.48 o 
  -6  -5   6       37.38       40.28      7.12 o 
  -5  -5   6      242.29      233.83     12.69 o 
  -4  -5   6      458.61      486.25     22.19 o 
  -3  -5   6      297.50      298.03     14.41 o 
  -2  -5   6      260.75      276.06      9.56 o 
  -1  -5   6       98.10       78.50     14.70 o 
   0  -5   6      123.00      108.40     16.24 o 
   3  -5   6       62.06       66.39     36.17 o 
   4  -5   6      228.37      245.46      6.51 o 
   5  -5   6      332.21      339.83     36.60 o 
   6  -5   6       38.62       37.39      8.34 o 
   7  -5   6       21.17       25.50      6.21 o 
   8  -5   6       18.42        8.41     15.15 o 
   9  -5   6       21.70       12.97     22.49 o 
  10  -5   6       15.56        6.36     10.67 o 
 -14  -4   6      137.30      195.65     33.31 o 
 -13  -4   6       19.34        6.20     13.43 o 
 -12  -4   6       32.53       14.30     14.81 o 
 -11  -4   6       15.10       21.60     11.75 o 
 -10  -4   6      235.46      274.98     26.25 o 
  -9  -4   6       37.50       42.18     12.47 o 
  -8  -4   6      323.28      339.85     19.18 o 
  -7  -4   6      167.84      165.77     12.28 o 
  -6  -4   6      752.32      706.75     25.41 o 
  -5  -4   6       17.17       20.65      5.63 o 
  -4  -4   6     1022.60     1033.90     27.16 o 
  -3  -4   6      289.41      319.06     12.81 o 
  -2  -4   6     1338.19     1319.85     33.36 o 
  -1  -4   6      546.33      523.16     29.98 o 
   0  -4   6     1398.70     1444.59     65.36 o 
   2  -4   6     2207.97     2352.39     69.47 o 
   3  -4   6      176.75      182.68      6.81 o 
   4  -4   6      504.77      512.06     37.76 o 
   5  -4   6       60.97       59.69      8.83 o 
   6  -4   6      331.95      348.46     16.58 o 
   7  -4   6      111.21      101.11     10.55 o 
   8  -4   6      133.05      156.85     14.49 o 
   9  -4   6       64.21       27.77     37.69 o 
  10  -4   6       72.49       24.82     35.70 o 
  11  -4   6       16.88        4.06     11.24 o 
 -14  -3   6        1.59       -0.86     10.85 o 
 -13  -3   6      109.57      133.21     26.84 o 
 -12  -3   6       76.82       44.22     45.04 o 
 -11  -3   6      154.86      181.52     24.66 o 
 -10  -3   6       34.13       38.01     14.84 o 
  -9  -3   6      366.40      368.30     32.02 o 
  -8  -3   6      153.72      153.94     16.99 o 
  -7  -3   6      671.24      681.25     30.01 o 
  -6  -3   6      196.03      206.47     11.30 o 
  -5  -3   6      531.85      494.16     16.35 o 
  -4  -3   6      619.97      647.35     21.42 o 
  -3  -3   6      246.77      189.08      7.57 o 
  -2  -3   6      669.33      666.27     18.13 o 
  -1  -3   6     1251.01     1189.19     28.67 o 
   0  -3   6      650.01      584.25     40.39 o 
   1  -3   6     1020.01      957.80     25.75 o 
   2  -3   6        7.98       11.86      2.14 o 
   3  -3   6      867.56      873.74     43.98 o 
   4  -3   6      213.41      204.32     12.42 o 
   5  -3   6      544.17      539.06     20.09 o 
   6  -3   6       15.97       13.20      5.73 o 
   7  -3   6      127.40      126.64     16.37 o 
   8  -3   6        2.42        4.85      5.24 o 
   9  -3   6       35.18        0.32      9.80 o 
  10  -3   6       10.84        0.61     11.25 o 
  11  -3   6        6.10       -0.38      7.46 o 
 -14  -2   6       85.37      102.34     24.92 o 
 -13  -2   6        0.86       -1.45      8.60 o 
 -12  -2   6       27.22       55.65     20.96 o 
 -11  -2   6        6.94        6.82      9.44 o 
 -10  -2   6      393.83      431.00     36.27 o 
  -9  -2   6       21.05       18.64     10.67 o 
  -8  -2   6      181.57      178.63     17.81 o 
  -7  -2   6      176.30      178.57     14.25 o 
  -6  -2   6      462.01      388.01     15.90 o 
  -5  -2   6       79.82       78.02      6.55 o 
  -4  -2   6      609.92      533.39     15.23 o 
  -3  -2   6     2235.78     2200.31     48.15 o 
  -2  -2   6     1363.97     1263.63     32.19 o 
  -1  -2   6      935.62      921.74     22.57 o 
   0  -2   6     1026.76      967.89     17.37 o 
   1  -2   6        4.36        6.21      1.30 o 
   2  -2   6     1317.78     1231.67     25.49 o 
   3  -2   6        8.85        8.51      3.39 o 
   4  -2   6      428.75      388.92     15.03 o 
   5  -2   6      188.72      194.60     12.95 o 
   6  -2   6      476.68      487.81     23.10 o 
   7  -2   6      255.37      286.96     21.17 o 
   8  -2   6      121.22      154.02     16.29 o 
   9  -2   6       21.02       12.61     14.69 o 
  10  -2   6       93.09       84.25     59.59 o 
  11  -2   6       16.37        0.02     11.77 o 
 -14  -1   6       13.91        9.63     13.68 o 
 -13  -1   6      366.88      492.33     44.31 o 
 -12  -1   6      148.10      187.49     31.04 o 
 -11  -1   6      387.98      444.35     33.94 o 
 -10  -1   6       25.51       25.22     11.20 o 
  -9  -1   6      451.51      486.76     49.25 o 
  -8  -1   6      153.88      163.55     19.17 o 
  -7  -1   6     1364.28     1341.90     47.33 o 
  -6  -1   6       84.79       98.98     12.05 o 
  -5  -1   6     2541.89     2374.11     80.48 o 
  -4  -1   6      261.04      253.64      9.40 o 
  -2  -1   6     1175.40     1076.92     22.36 o 
  -1  -1   6     2863.22     2632.53     54.62 o 
   0  -1   6     2652.38     2627.36     44.96 o 
   1  -1   6     1481.60     1383.53     33.88 o 
   2  -1   6      835.98      781.10     18.38 o 
   3  -1   6      903.18      784.76     22.72 o 
   4  -1   6      238.59      236.43     14.28 o 
   5  -1   6      739.98      696.82     25.25 o 
   6  -1   6       99.24       98.41     11.26 o 
   7  -1   6       57.79       67.53     11.55 o 
   8  -1   6       72.49       87.84     13.49 o 
   9  -1   6      200.32      251.44     22.36 o 
  10  -1   6       16.28        8.00      9.62 o 
  11  -1   6        4.14       -0.95      6.55 o 
 -14   0   6       65.02       70.71     29.04 o 
 -13   0   6        7.54       10.72     13.01 o 
 -12   0   6        6.89        0.24      5.54 o 
 -11   0   6       27.49       32.87     13.21 o 
 -10   0   6      663.44      690.98     41.06 o 
  -9   0   6       57.13       64.34     12.50 o 
  -8   0   6      238.46      220.30     17.97 o 
  -7   0   6       45.80       46.09      8.83 o 
  -6   0   6     2082.01     1969.32     61.89 o 
  -5   0   6       78.38       76.90      7.80 o 
  -4   0   6     1719.41     1638.67     37.05 o 
  -3   0   6       11.65       12.45      2.86 o 
  -2   0   6     1163.05     1046.68     18.71 o 
  -1   0   6     1398.34     1489.11     30.63 o 
   0   0   6       27.12       19.66      4.18 o 
   1   0   6        6.63        6.30      2.41 o 
   2   0   6     1533.64     1428.90     32.19 o 
   3   0   6      224.25      204.76      9.03 o 
   4   0   6      807.93      830.37     29.76 o 
   5   0   6        2.87        8.45      4.60 o 
   6   0   6      970.93      965.80     36.31 o 
   7   0   6      377.52      366.53     24.84 o 
   8   0   6      196.26      209.13     18.29 o 
   9   0   6       14.02       11.04      8.47 o 
  10   0   6       61.49       40.70     34.97 o 
  11   0   6       53.07        0.99      6.84 o 
 -14   1   6       11.54        8.62     13.82 o 
 -13   1   6      384.27      466.79     50.60 o 
 -12   1   6      143.20      161.69     24.84 o 
 -11   1   6      404.64      423.96     41.87 o 
 -10   1   6       30.73       26.34     13.45 o 
  -9   1   6      446.86      489.19     29.58 o 
  -8   1   6      171.84      183.59     16.43 o 
  -7   1   6     1284.92     1276.99     51.58 o 
  -6   1   6      104.78      119.25     12.18 o 
  -5   1   6     2670.55     2622.51     79.75 o 
  -4   1   6      315.68      307.69     13.57 o 
  -3   1   6     1161.79     1153.67     25.86 o 
  -2   1   6     1154.90     1077.85     19.08 o 
  -1   1   6     3015.19     2837.98     58.39 o 
   0   1   6     2727.00     2772.74     57.81 o 
   1   1   6     1543.70     1429.61     38.50 o 
   2   1   6      836.19      792.98     19.24 o 
   3   1   6      831.61      740.64     20.24 o 
   4   1   6      211.03      204.58     11.16 o 
   5   1   6      699.63      673.63     25.25 o 
   6   1   6      129.40      139.58     11.78 o 
   7   1   6       16.82       21.67      8.77 o 
   8   1   6       79.73       94.16     13.33 o 
   9   1   6      209.30      238.76     21.96 o 
  10   1   6       21.23       13.76      9.71 o 
  11   1   6       11.22        0.49      6.29 o 
 -14   2   6       66.91       61.15     25.14 o 
 -13   2   6        2.01       -1.82      8.34 o 
 -12   2   6       33.33       43.36     16.46 o 
 -11   2   6        3.27        8.28     14.93 o 
 -10   2   6      416.19      450.20     35.78 o 
  -9   2   6       41.85       41.91     10.65 o 
  -8   2   6      274.38      270.77     19.02 o 
  -7   2   6      123.48      137.96     16.17 o 
  -6   2   6      584.17      541.71     21.49 o 
  -5   2   6       83.74       88.64      8.00 o 
  -4   2   6      615.08      549.82     18.14 o 
  -3   2   6     2103.89     2147.31     48.75 o 
  -2   2   6     1118.92     1048.20     18.77 o 
  -1   2   6      781.53      801.97     13.67 o 
   0   2   6      764.39      707.59     26.83 o 
   1   2   6        8.76        9.07      3.59 o 
   2   2   6     1383.57     1309.48     39.71 o 
   3   2   6       30.75       28.15      3.34 o 
   4   2   6      428.91      392.27     15.29 o 
   5   2   6      166.99      162.14     11.07 o 
   6   2   6      595.27      578.47     23.99 o 
   7   2   6      250.24      273.13     22.33 o 
   8   2   6      114.36      148.24     15.40 o 
   9   2   6        8.91       12.29      8.04 o 
  10   2   6       99.72      121.09     20.99 o 
  11   2   6       22.77       34.34     27.01 o 
 -14   3   6        2.17        5.19     12.06 o 
 -13   3   6      118.61      145.92     26.43 o 
 -12   3   6       72.12       95.44     19.02 o 
 -11   3   6      120.60      138.50     22.59 o 
 -10   3   6       26.88       29.09     14.58 o 
  -9   3   6      388.15      404.34     27.41 o 
  -8   3   6      178.88      188.67     17.26 o 
  -7   3   6      672.25      696.43     30.75 o 
  -6   3   6      150.54      161.77     13.67 o 
  -5   3   6      438.73      434.69     18.61 o 
  -4   3   6      596.79      613.48     20.62 o 
  -3   3   6      251.79      196.63      9.72 o 
  -2   3   6      576.80      579.63     11.26 o 
  -1   3   6     1346.45     1317.06     21.34 o 
   0   3   6      765.81      710.90     24.31 o 
   1   3   6      997.06      942.65     31.52 o 
   2   3   6        1.62        1.37      5.02 o 
   3   3   6      665.00      683.15     18.44 o 
   4   3   6      211.31      212.80      8.73 o 
   5   3   6      468.57      474.42     18.89 o 
   6   3   6       19.66       15.24      5.10 o 
   7   3   6      119.40      127.87     13.26 o 
   8   3   6        2.47        2.71      5.62 o 
   9   3   6       39.71       54.36      9.81 o 
  10   3   6       13.06       10.13     12.16 o 
  11   3   6        1.31        5.41      7.36 o 
 -14   4   6      127.65      162.33     37.02 o 
 -13   4   6       16.99       17.36     12.94 o 
 -12   4   6       41.96       36.00     27.32 o 
 -11   4   6        9.23        9.72     11.55 o 
 -10   4   6      229.54      264.47     25.97 o 
  -9   4   6       30.88       40.59     12.30 o 
  -8   4   6      360.52      399.04     29.24 o 
  -7   4   6      157.72      161.67     15.78 o 
  -6   4   6      649.26      648.13     31.83 o 
  -5   4   6       25.00       27.35      7.68 o 
  -4   4   6      985.89     1041.12     35.14 o 
  -3   4   6      350.96      382.27     11.40 o 
  -2   4   6     1280.83     1247.40     22.88 o 
  -1   4   6      582.61      583.11      8.90 o 
   0   4   6     1481.57     1533.68     49.03 o 
   1   4   6     1451.35     1546.74     51.24 o 
   2   4   6     2284.29     2430.04     94.18 o 
   3   4   6      126.64      141.06      3.63 o 
   4   4   6      443.80      469.33     13.82 o 
   5   4   6       54.39       60.27      7.65 o 
   6   4   6      321.48      345.44     16.37 o 
   7   4   6       94.58       91.69     10.20 o 
   8   4   6      123.05      144.35     14.40 o 
   9   4   6       62.05       54.14     33.37 o 
  10   4   6       79.15       70.40     46.95 o 
  11   4   6       24.45        5.14      9.07 o 
 -13   5   6       80.10       48.47     39.42 o 
 -12   5   6       10.28        7.57     12.55 o 
 -11   5   6      209.20      269.81     46.09 o 
 -10   5   6       16.32       21.80     10.98 o 
  -9   5   6      277.84      340.64     34.28 o 
  -8   5   6      195.32      227.60     22.75 o 
  -7   5   6      287.96      330.41     21.98 o 
  -6   5   6       25.41       38.14     12.36 o 
  -5   5   6      346.57      354.70     24.07 o 
  -4   5   6      459.82      511.72     23.64 o 
  -3   5   6      384.49      392.60     12.84 o 
  -2   5   6      226.29      239.52      8.85 o 
  -1   5   6      127.14      124.41      4.31 o 
   0   5   6      172.42      149.52     12.94 o 
   1   5   6      440.18      414.45     22.62 o 
   2   5   6      104.30      117.70     13.63 o 
   3   5   6       92.89      112.43     12.40 o 
   4   5   6      226.47      248.20      8.06 o 
   5   5   6      329.37      355.58     15.62 o 
   6   5   6       44.25       53.93      8.22 o 
   7   5   6       27.85       37.07      8.27 o 
   8   5   6        8.97        6.64      7.87 o 
   9   5   6       17.25       18.28     10.94 o 
  10   5   6       17.78        4.02      6.42 o 
 -13   6   6       18.99        7.32     11.26 o 
 -12   6   6       18.08       13.64     14.00 o 
 -11   6   6        7.58        9.72     10.41 o 
 -10   6   6      184.05      224.88     26.16 o 
  -9   6   6       11.34        6.59     12.14 o 
  -8   6   6      115.26      149.76     17.17 o 
  -7   6   6      215.92      247.41     21.07 o 
  -6   6   6       88.77      109.13     13.61 o 
  -5   6   6      254.37      246.23     20.96 o 
  -4   6   6      253.56      259.22     19.42 o 
  -3   6   6      111.40      117.45      7.81 o 
  -2   6   6      530.79      550.70     11.53 o 
  -1   6   6       44.40       44.83      2.72 o 
   0   6   6      385.08      405.04     23.48 o 
   1   6   6      348.41      363.06     27.33 o 
   2   6   6      590.15      647.76     33.51 o 
   3   6   6       17.27       17.90     11.21 o 
   4   6   6      155.05      171.41     19.55 o 
   5   6   6      110.49       99.64      6.74 o 
   6   6   6      306.25      328.16     15.44 o 
   7   6   6       57.47       48.60     25.56 o 
   8   6   6       62.82       27.54     20.71 o 
   9   6   6       27.48        9.37     15.39 o 
  10   6   6       45.68       31.28     30.49 o 
 -12   7   6        0.39        7.20      8.76 o 
 -11   7   6       81.82       54.07     45.23 o 
 -10   7   6        6.72       11.28     10.02 o 
  -9   7   6      120.19      159.97     19.94 o 
  -8   7   6       65.74       83.22     17.26 o 
  -7   7   6       57.81       74.97     18.56 o 
  -6   7   6      418.04      474.92     26.81 o 
  -5   7   6       80.22       91.40     12.41 o 
  -4   7   6      355.75      371.95     20.83 o 
  -3   7   6      297.01      331.60     14.19 o 
  -2   7   6       56.67       51.46      2.90 o 
  -1   7   6      172.56      193.14      5.68 o 
   0   7   6      179.35      196.85     21.01 o 
   1   7   6      138.66      145.93     17.11 o 
   2   7   6       68.06       75.63     14.60 o 
   3   7   6       77.61       86.15     15.89 o 
   4   7   6       63.52       82.58     16.61 o 
   5   7   6       61.29       39.81     42.78 o 
   6   7   6       17.18        2.74      6.29 o 
   7   7   6       12.57        0.80     14.90 o 
   8   7   6       11.79        0.23     13.14 o 
   9   7   6       23.35        0.60     15.80 o 
 -11   8   6       11.80       10.08     18.54 o 
 -10   8   6        9.14        3.69     11.85 o 
  -9   8   6       39.92       33.37     25.52 o 
  -8   8   6      110.26      136.36     25.47 o 
  -7   8   6       48.18       54.62     13.57 o 
  -6   8   6       24.39       27.68     10.52 o 
  -5   8   6       54.54       50.05     13.57 o 
  -4   8   6      218.62      236.80     17.37 o 
  -3   8   6       27.70       34.06      3.59 o 
  -2   8   6      127.87      141.49      3.95 o 
  -1   8   6        5.58        5.98      2.06 o 
   0   8   6      196.75      232.20      5.36 o 
   1   8   6      271.86      321.18     31.89 o 
   2   8   6      312.17      387.16     36.64 o 
   3   8   6      115.92      156.08     21.50 o 
   4   8   6      188.17      239.00     26.95 o 
   5   8   6      147.60      177.25     25.99 o 
   6   8   6      161.14      204.80     28.62 o 
   7   8   6        8.13        0.75     14.84 o 
   8   8   6       42.91        3.99     17.57 o 
 -10   9   6        1.33        0.96      7.03 o 
  -9   9   6       17.88       -0.63      7.99 o 
  -8   9   6       68.82       49.37     41.25 o 
  -7   9   6       40.19       19.21     17.98 o 
  -6   9   6       28.67       30.43     13.34 o 
  -5   9   6       56.05       54.44      7.32 o 
  -4   9   6       19.05       17.64      5.03 o 
  -3   9   6       93.22      108.00      7.34 o 
  -2   9   6      142.42      143.03      5.33 o 
  -1   9   6      118.39      133.09      5.72 o 
   0   9   6       14.94       14.04      2.39 o 
   1   9   6        3.94        4.69      8.32 o 
   2   9   6       63.71       18.28     29.31 o 
   3   9   6      121.62      103.50     68.22 o 
   4   9   6       81.65       -0.20      6.92 o 
   5   9   6      127.54      164.12     27.12 o 
   6   9   6       17.58        0.10      8.05 o 
   7   9   6       38.16        0.23     10.86 o 
  -9  10   6        5.01       -1.01      6.80 o 
  -8  10   6        1.27       -0.75      4.53 o 
  -7  10   6        2.37       -0.30      5.20 o 
  -6  10   6        6.21        3.08      4.87 o 
  -5  10   6        4.33        1.63      3.11 o 
  -4  10   6       13.77       10.75      4.79 o 
  -3  10   6       11.28       14.91      7.30 o 
  -2  10   6       17.95       14.18      4.17 o 
  -1  10   6       10.84       12.09      3.26 o 
   0  10   6       40.63       17.32     12.26 o 
   1  10   6       40.44       32.77     15.81 o 
   2  10   6        2.59        0.57      6.08 o 
   3  10   6       35.47       -1.22      7.53 o 
   4  10   6       36.32       -0.07      5.70 o 
   5  10   6       24.19       -0.23     16.75 o 
   6  10   6       48.95       -0.31     11.55 o 
  -7  11   6       25.78       22.30     17.37 o 
  -6  11   6       16.79       10.77      8.11 o 
  -5  11   6       10.28       25.18      8.49 o 
  -4  11   6        6.48       11.99      7.74 o 
  -3  11   6        3.04       14.14      7.17 o 
  -2  11   6        7.73        2.99      6.66 o 
  -1  11   6       14.19       17.68     10.16 o 
   0  11   6        4.43        8.84     10.20 o 
   1  11   6        5.81        9.55      9.18 o 
   2  11   6        2.37       -0.08      8.18 o 
   3  11   6        7.86        0.46     10.86 o 
   4  11   6        6.71       -0.31     11.24 o 
  -4  12   6        1.65        0.87     13.92 o 
  -3  12   6       16.46       25.98     15.29 o 
  -2  12   6       20.88       39.98     16.98 o 
  -1  12   6        1.45        8.19     10.19 o 
   0  12   6       19.70       27.50     14.54 o 
   1  12   6        2.63        2.29      7.48 o 
  -7 -11   7       25.86       19.80     15.15 o 
  -6 -11   7       77.20       86.16     57.48 o 
  -5 -11   7        3.58        0.15     12.39 o 
  -4 -11   7       28.14        2.14     18.21 o 
  -9 -10   7        5.86       -2.16      6.97 o 
  -8 -10   7       31.20       18.72     18.25 o 
  -7 -10   7        1.96        0.28      9.16 o 
  -6 -10   7       34.30       -0.89      9.54 o 
  -5 -10   7       18.75       -0.09      5.25 o 
  -4 -10   7        0.83       -3.06      6.12 o 
  -3 -10   7       17.76       21.50     14.00 o 
 -10  -9   7        3.06        0.34      5.57 o 
  -9  -9   7       44.08        0.38      6.29 o 
  -8  -9   7        8.66        5.01     10.12 o 
  -7  -9   7       20.89       21.26     13.14 o 
  -6  -9   7       43.65       40.51     11.60 o 
  -5  -9   7       43.70       19.84     25.17 o 
  -4  -9   7        3.84        0.08      7.09 o 
  -3  -9   7       18.05       23.79     14.46 o 
  -2  -9   7       25.44       25.32     16.60 o 
 -11  -8   7        0.52        1.09      7.27 o 
 -10  -8   7       30.83        1.49      8.12 o 
  -9  -8   7       33.76        0.48      9.35 o 
  -8  -8   7      125.59      143.50     24.91 o 
  -7  -8   7       14.15       25.39      9.39 o 
  -6  -8   7       30.33       37.11     17.14 o 
  -5  -8   7      169.62      205.65     20.61 o 
  -4  -8   7       47.60       57.47      7.86 o 
  -3  -8   7       71.08       76.80      7.85 o 
  -2  -8   7      129.37      134.02     21.37 o 
   7  -8   7       68.72       62.68     23.80 o 
 -12  -7   7        2.09       -0.75      6.59 o 
 -11  -7   7       32.33        2.12     10.64 o 
 -10  -7   7        0.85       -2.08      4.87 o 
  -9  -7   7       52.09       70.09     13.64 o 
  -8  -7   7       14.64       16.16      8.49 o 
  -7  -7   7       49.49       52.25     12.80 o 
  -6  -7   7      163.39      190.88     19.23 o 
  -5  -7   7      173.92      211.72     16.61 o 
  -4  -7   7       57.80       73.18      8.64 o 
  -3  -7   7        7.52        8.71      4.80 o 
  -2  -7   7      322.60      321.65     31.08 o 
  -1  -7   7       95.80      104.35     18.07 o 
   6  -7   7       35.46       41.55     20.74 o 
   7  -7   7       28.21       39.40     19.82 o 
   8  -7   7       12.91        7.19     13.39 o 
 -13  -6   7        7.30        3.07      8.56 o 
 -12  -6   7       55.43       19.15     17.61 o 
 -11  -6   7       21.68        8.09     12.59 o 
 -10  -6   7       87.11       49.61     38.20 o 
  -9  -6   7       55.90       65.09     14.10 o 
  -8  -6   7      384.53      431.25     24.43 o 
  -7  -6   7      297.58      320.24     21.90 o 
  -6  -6   7      695.16      767.91     31.24 o 
  -5  -6   7       32.93       40.19      9.07 o 
  -4  -6   7      598.92      633.65     25.18 o 
  -3  -6   7      212.46      241.74     11.10 o 
  -2  -6   7       12.52       14.61      4.60 o 
  -1  -6   7      312.64      302.75     25.79 o 
   5  -6   7       12.82       12.65      2.70 o 
   6  -6   7       64.96       64.13      5.53 o 
   7  -6   7       30.94       38.64     19.51 o 
   8  -6   7       34.41       50.73     22.88 o 
   9  -6   7       28.06       35.73     25.25 o 
 -13  -5   7       18.55        4.06     12.98 o 
 -12  -5   7       21.16       12.93     11.58 o 
 -11  -5   7        5.60        7.04     10.80 o 
 -10  -5   7       40.21       25.69     10.42 o 
  -9  -5   7      250.79      284.80     20.54 o 
  -8  -5   7      105.44      116.23     12.94 o 
  -7  -5   7      171.55      177.66     14.34 o 
  -6  -5   7      104.58      117.15     12.14 o 
  -5  -5   7      574.00      572.47     25.34 o 
  -4  -5   7      161.62      145.84     11.20 o 
  -3  -5   7      731.66      728.61     23.99 o 
  -2  -5   7       13.47       15.23      2.86 o 
  -1  -5   7      104.31       95.65     17.54 o 
   0  -5   7      268.36      271.83     25.09 o 
   3  -5   7      211.15      198.68      5.37 o 
   4  -5   7      286.75      271.38     10.15 o 
   5  -5   7      118.92      124.28     25.65 o 
   6  -5   7       51.65       69.91      8.50 o 
   7  -5   7       54.03       56.25      6.99 o 
   8  -5   7       58.71       33.78     41.94 o 
   9  -5   7       20.59       25.25     35.96 o 
  10  -5   7       23.89       21.04     24.10 o 
 -14  -4   7       45.78       29.54     32.14 o 
 -13  -4   7        5.42        6.24     14.09 o 
 -12  -4   7       89.20       62.46     53.50 o 
 -11  -4   7      129.62      112.73     38.04 o 
 -10  -4   7      236.59      273.17     21.27 o 
  -9  -4   7      162.27      180.97     16.36 o 
  -8  -4   7      227.11      239.50     16.97 o 
  -7  -4   7      356.53      357.55     20.36 o 
  -6  -4   7      360.45      366.56     18.31 o 
  -5  -4   7      161.46      163.65     10.68 o 
  -4  -4   7      547.35      519.07     18.87 o 
  -3  -4   7      742.00      741.48     22.92 o 
  -2  -4   7      904.78      892.71     25.49 o 
  -1  -4   7       16.36       18.90     10.10 o 
   0  -4   7     1036.50      985.36     48.87 o 
   2  -4   7       84.24       74.19      3.37 o 
   3  -4   7       67.41       71.42      4.90 o 
   4  -4   7      389.98      406.66     16.33 o 
   5  -4   7       73.83       95.29      6.89 o 
   6  -4   7      379.90      400.58     17.87 o 
   7  -4   7      145.57      149.21     12.16 o 
   8  -4   7       89.89      107.70     12.34 o 
   9  -4   7       21.60        6.73     10.75 o 
  10  -4   7      105.42       84.08     51.29 o 
 -14  -3   7       34.28       10.05     17.34 o 
 -13  -3   7      101.12      142.41     27.84 o 
 -12  -3   7       14.97       11.02     13.32 o 
 -11  -3   7       61.16       84.32     31.90 o 
 -10  -3   7       11.87       14.73     10.32 o 
  -9  -3   7      376.00      405.93     28.28 o 
  -8  -3   7       88.55       90.58     12.10 o 
  -7  -3   7      678.54      653.54     24.26 o 
  -6  -3   7      150.82      134.92     13.17 o 
  -5  -3   7      494.61      448.44     16.36 o 
  -4  -3   7      120.21      135.12      7.37 o 
  -3  -3   7     2037.93     1971.48     57.23 o 
  -2  -3   7      542.39      504.23     16.41 o 
  -1  -3   7      191.27      181.37     17.79 o 
   0  -3   7      884.88      960.22     14.58 o 
   1  -3   7      760.17      765.49     26.64 o 
   2  -3   7      855.04      916.55     18.13 o 
   3  -3   7      701.96      686.42     21.13 o 
   4  -3   7      490.72      503.73     18.43 o 
   5  -3   7      643.63      676.13     24.45 o 
   6  -3   7      299.67      307.08     16.74 o 
   7  -3   7      160.82      162.36     13.81 o 
   8  -3   7       22.87        0.18      9.95 o 
   9  -3   7       52.37        0.36     11.37 o 
  10  -3   7       23.25       -0.71     12.22 o 
 -14  -2   7       62.67       74.03     28.12 o 
 -13  -2   7        2.34       -2.17     12.12 o 
 -12  -2   7      175.57      216.73     29.27 o 
 -11  -2   7      123.55      126.73     34.84 o 
 -10  -2   7      248.79      279.78     26.05 o 
  -9  -2   7       14.23       14.84      9.35 o 
  -8  -2   7      501.17      511.38     29.08 o 
  -7  -2   7       80.95       84.71      9.47 o 
  -6  -2   7      911.33      799.86     29.70 o 
  -5  -2   7       48.36       47.82      6.19 o 
  -4  -2   7     1325.91     1256.22     31.90 o 
  -3  -2   7     1290.63     1206.56     28.72 o 
  -2  -2   7      675.71      573.83     21.54 o 
  -1  -2   7      152.89      155.35      6.39 o 
   0  -2   7      144.16      137.25      3.68 o 
   1  -2   7      291.06      281.98     10.42 o 
   2  -2   7      695.84      648.21     16.03 o 
   3  -2   7       77.56       83.12      5.22 o 
   4  -2   7      424.95      408.91     20.25 o 
   5  -2   7       48.20       39.31     10.49 o 
   6  -2   7      127.37      139.47     12.99 o 
   7  -2   7       27.52       29.95      9.87 o 
   8  -2   7      142.06      164.29     17.17 o 
   9  -2   7       39.49        1.13     13.29 o 
  10  -2   7       37.30       -0.83     10.71 o 
  11  -2   7       14.21        0.44     15.25 o 
 -14  -1   7        9.76       14.06     15.60 o 
 -13  -1   7       89.06      121.40     32.78 o 
 -12  -1   7      258.20      266.66     38.22 o 
 -11  -1   7      198.65      230.97     30.96 o 
 -10  -1   7       75.76       85.26     15.99 o 
  -9  -1   7      731.07      686.01     35.40 o 
  -8  -1   7      343.05      364.39     27.52 o 
  -7  -1   7      557.47      548.44     25.68 o 
  -6  -1   7      384.81      382.18     19.41 o 
  -5  -1   7     1247.93     1139.34     29.87 o 
  -4  -1   7      142.21      138.29      9.11 o 
  -3  -1   7     2878.75     2825.22     62.40 o 
  -2  -1   7      113.03      102.83      6.72 o 
  -1  -1   7     4397.13     4575.78    104.19 o 
   0  -1   7      135.71      119.78      4.48 o 
   1  -1   7     2413.60     2479.90     66.17 o 
   2  -1   7      304.22      311.02     10.41 o 
   3  -1   7      196.98      183.40      7.31 o 
   4  -1   7      140.79      142.36      9.83 o 
   5  -1   7      512.26      523.24     21.98 o 
   6  -1   7      314.82      305.86     21.15 o 
   7  -1   7      396.45      423.74     23.19 o 
   8  -1   7       59.42       79.46     13.21 o 
   9  -1   7       49.60       26.81     25.79 o 
  10  -1   7       19.67       24.85     17.98 o 
  11  -1   7       37.56       30.26     28.46 o 
 -14   0   7        7.83        9.04     16.86 o 
 -13   0   7       33.23       53.33     19.72 o 
 -12   0   7      436.39      529.30     63.13 o 
 -11   0   7       30.06       41.39     17.14 o 
 -10   0   7      245.29      305.02     40.06 o 
  -9   0   7      111.63      132.92     16.97 o 
  -8   0   7      300.55      316.20     21.67 o 
  -7   0   7      465.14      429.19     22.67 o 
  -6   0   7      883.09      841.15     31.29 o 
  -5   0   7        8.63        6.71      3.35 o 
  -4   0   7     1850.00     1796.90     41.52 o 
  -3   0   7     5652.79     6153.22    150.78 o 
  -2   0   7     1559.87     1348.20     25.01 o 
  -1   0   7       40.42       51.68      4.13 o 
   0   0   7       22.43       14.48      2.19 o 
   1   0   7      910.41      872.66     24.51 o 
   2   0   7     1054.22     1036.52     29.55 o 
   3   0   7      116.46      102.31      7.20 o 
   4   0   7      493.18      461.55     16.95 o 
   5   0   7      118.92      118.61     12.88 o 
   6   0   7      171.67      177.07     14.16 o 
   7   0   7      196.12      215.57     19.96 o 
   8   0   7      179.36      186.87     17.81 o 
   9   0   7       25.20       25.90     10.71 o 
  10   0   7        5.43        2.71      8.10 o 
  11   0   7       20.73        0.54      6.19 o 
 -14   1   7       16.72       13.18     15.08 o 
 -13   1   7      104.27      148.77     26.27 o 
 -12   1   7      276.33      319.03     60.52 o 
 -11   1   7      213.53      239.47     30.77 o 
 -10   1   7       79.24       80.74     15.99 o 
  -9   1   7      712.91      671.61     37.82 o 
  -8   1   7      355.37      378.66     23.64 o 
  -7   1   7      466.84      460.43     29.27 o 
  -6   1   7      418.12      421.44     19.82 o 
  -5   1   7     1275.68     1191.82     41.15 o 
  -4   1   7      234.30      232.85      8.44 o 
  -3   1   7     2511.76     2494.06     55.78 o 
  -2   1   7      166.83      163.23      5.06 o 
  -1   1   7     4674.87     4922.93    111.83 o 
   0   1   7      120.66      106.83      4.73 o 
   1   1   7     2797.73     2870.66     79.22 o 
   2   1   7      213.16      229.07     14.90 o 
   3   1   7      103.25       93.38      7.63 o 
   4   1   7      117.73      125.31      8.25 o 
   5   1   7      464.21      477.02     23.48 o 
   6   1   7      275.01      268.11     17.13 o 
   7   1   7      384.48      418.11     23.59 o 
   8   1   7       66.65       83.14     13.11 o 
   9   1   7       42.24       38.67     11.35 o 
  10   1   7       21.65       16.97     22.15 o 
  11   1   7       38.71       22.14     19.74 o 
 -14   2   7       44.99       54.94     22.53 o 
 -13   2   7        7.09        9.62     15.31 o 
 -12   2   7      170.48      194.03     27.92 o 
 -11   2   7      123.30      130.99     21.17 o 
 -10   2   7      250.02      286.35     25.15 o 
  -9   2   7       15.64       19.02      9.18 o 
  -8   2   7      627.48      671.10     32.33 o 
  -7   2   7       82.24       91.39     14.19 o 
  -6   2   7      887.68      838.08     31.78 o 
  -5   2   7       67.15       66.39      7.36 o 
  -4   2   7     1637.47     1592.33     43.75 o 
  -3   2   7     1361.86     1331.35     26.35 o 
  -2   2   7      738.45      663.77     13.57 o 
  -1   2   7      130.46      141.08      5.61 o 
   1   2   7      286.86      278.71     14.05 o 
   2   2   7      699.70      661.43     24.79 o 
   3   2   7      116.92      125.47      6.10 o 
   4   2   7      474.75      476.95     15.51 o 
   5   2   7       91.06       82.21      7.26 o 
   6   2   7      143.03      167.53     12.61 o 
   7   2   7       28.63       39.20      8.60 o 
   8   2   7      154.02      170.65     16.74 o 
   9   2   7       38.57       44.51     12.78 o 
  10   2   7       38.56       32.57     25.75 o 
  11   2   7       12.45       35.57     15.15 o 
 -14   3   7       28.14       28.10     16.79 o 
 -13   3   7      110.52      157.45     27.25 o 
 -12   3   7       12.90       23.18     13.06 o 
 -11   3   7       69.45       97.05     22.32 o 
 -10   3   7        8.55       13.54      9.73 o 
  -9   3   7      383.40      416.51     27.88 o 
  -8   3   7       67.41       68.70     12.80 o 
  -7   3   7      588.23      573.68     33.72 o 
  -6   3   7      170.99      166.57     13.01 o 
  -5   3   7      538.28      510.08     22.48 o 
  -4   3   7       67.35       80.70      7.87 o 
  -3   3   7     2009.41     2052.90     40.55 o 
  -2   3   7      432.16      427.19      9.40 o 
  -1   3   7      288.41      265.94      7.33 o 
   0   3   7      843.31      893.34     31.88 o 
   1   3   7      963.63      954.41     32.66 o 
   2   3   7      835.06      878.74     33.96 o 
   3   3   7      551.79      547.17     26.76 o 
   4   3   7      486.16      500.23     17.89 o 
   5   3   7      614.73      652.89     21.25 o 
   6   3   7      280.15      286.39     14.36 o 
   7   3   7      123.13      133.23     12.85 o 
   8   3   7       25.56       27.18      9.91 o 
   9   3   7       49.36       75.23     13.89 o 
  10   3   7       22.72       24.93     12.22 o 
 -14   4   7       38.57       55.05     20.40 o 
 -13   4   7       10.97       22.46     14.07 o 
 -12   4   7       86.48      110.27     24.98 o 
 -11   4   7      135.65      139.35     21.71 o 
 -10   4   7      224.62      246.03     25.47 o 
  -9   4   7      146.95      153.25     23.63 o 
  -8   4   7      275.63      310.65     26.08 o 
  -7   4   7      387.92      396.30     27.63 o 
  -6   4   7      312.74      332.53     19.24 o 
  -5   4   7      193.55      202.91     12.34 o 
  -4   4   7      534.22      485.36     18.81 o 
  -3   4   7      731.39      730.86     19.47 o 
  -2   4   7      800.95      766.75     15.55 o 
  -1   4   7       44.61       44.83      6.32 o 
   0   4   7      931.50      864.71     38.52 o 
   1   4   7       89.60       79.28     10.76 o 
   2   4   7       91.75       81.36     13.22 o 
   3   4   7       62.48       72.18     11.68 o 
   4   4   7      503.62      521.28     15.38 o 
   5   4   7       79.56      103.73      6.46 o 
   6   4   7      394.66      444.92     17.35 o 
   7   4   7      120.30      124.41     14.07 o 
   8   4   7       89.85      104.30     60.93 o 
   9   4   7       19.46       19.00     13.43 o 
  10   4   7      110.44       96.72     58.29 o 
 -13   5   7       27.16       47.72     16.24 o 
 -12   5   7       25.24       44.53     17.74 o 
 -11   5   7        6.84        7.26     10.36 o 
 -10   5   7       41.83       35.99     13.17 o 
  -9   5   7      265.99      316.39     30.51 o 
  -8   5   7       84.90      100.37     15.82 o 
  -7   5   7      186.43      206.38     17.57 o 
  -6   5   7      108.34      127.32     14.69 o 
  -5   5   7      543.45      557.53     24.09 o 
  -4   5   7      228.53      215.56     12.17 o 
  -3   5   7      838.27      796.96     21.52 o 
  -2   5   7       19.29       27.67      1.98 o 
  -1   5   7      197.58      191.44     13.22 o 
   0   5   7      266.78      279.60     19.00 o 
   1   5   7      515.25      541.93     32.27 o 
   2   5   7      351.58      377.41     24.02 o 
   3   5   7      203.30      206.61     22.87 o 
   4   5   7      340.00      346.83     24.42 o 
   5   5   7      121.53      127.24      5.49 o 
   6   5   7       55.54       68.80      8.52 o 
   7   5   7       48.85       40.74      9.97 o 
   8   5   7       60.10       50.41     17.90 o 
   9   5   7       25.39       20.93     20.89 o 
  10   5   7       25.81       17.30     16.55 o 
 -13   6   7        4.95        6.18     18.02 o 
 -12   6   7       40.51       28.18     27.74 o 
 -11   6   7       30.73       16.24     16.53 o 
 -10   6   7       78.39      128.87     18.14 o 
  -9   6   7       59.37       70.69     15.82 o 
  -8   6   7      376.24      483.40     34.42 o 
  -7   6   7      357.48      405.59     25.09 o 
  -6   6   7      675.44      767.22     34.66 o 
  -5   6   7       30.79       31.62      7.89 o 
  -4   6   7      687.92      734.95     28.48 o 
  -3   6   7      155.23      176.79      9.39 o 
  -2   6   7       33.23       31.28      3.06 o 
  -1   6   7      239.82      244.10     15.94 o 
   0   6   7      383.13      408.64     25.36 o 
   1   6   7      629.95      655.13     38.93 o 
   2   6   7      213.40      227.97     21.44 o 
   3   6   7      272.72      303.58     25.22 o 
   4   6   7       15.42       21.07     10.87 o 
   5   6   7       12.33        6.28     10.25 o 
   6   6   7       74.34       74.08      5.66 o 
   7   6   7       35.04       12.85     14.73 o 
   8   6   7       36.87       15.55     22.23 o 
   9   6   7       23.36       22.13     20.08 o 
 -12   7   7        1.66       -3.59      8.96 o 
 -11   7   7       31.98       25.53     20.35 o 
 -10   7   7        0.49        4.58      6.00 o 
  -9   7   7       55.78       79.34     16.72 o 
  -8   7   7       25.53       25.54     10.49 o 
  -7   7   7       86.09       92.82     17.17 o 
  -6   7   7      136.90      161.42     21.03 o 
  -5   7   7      240.48      284.87     21.88 o 
  -4   7   7       36.04       36.12      7.14 o 
  -3   7   7       31.89       27.75      4.49 o 
  -2   7   7      318.23      332.65     12.78 o 
  -1   7   7       53.97       62.15     12.62 o 
   0   7   7       72.03       83.15     11.64 o 
   1   7   7      211.57      224.41     22.04 o 
   2   7   7      165.60      177.41     21.02 o 
   3   7   7      196.16      214.23     28.47 o 
   4   7   7      103.10      136.04     20.91 o 
   5   7   7      130.78      146.60     23.41 o 
   6   7   7       29.64       18.64     17.18 o 
   7   7   7       30.35        3.31     14.00 o 
   8   7   7       13.27       -0.68      9.54 o 
 -11   8   7        1.17        2.60      8.49 o 
 -10   8   7       30.80       15.93     15.61 o 
  -9   8   7       28.37       41.07     11.63 o 
  -8   8   7      145.37      187.40     21.58 o 
  -7   8   7        7.46        8.67      9.44 o 
  -6   8   7       33.46       44.60     10.73 o 
  -5   8   7      145.20      170.99     17.38 o 
  -4   8   7       21.21       23.10      7.07 o 
  -3   8   7       77.04       83.11      4.00 o 
  -2   8   7       98.11      103.65      6.95 o 
  -1   8   7       62.48       66.65      2.21 o 
   0   8   7       86.49      105.70     14.05 o 
   1   8   7      314.75      390.53     30.37 o 
   2   8   7       21.48        9.06     12.81 o 
   3   8   7      156.24      190.33     25.23 o 
   4   8   7        4.35        0.11      5.23 o 
   5   8   7       59.23       44.84     47.87 o 
   6   8   7       14.61       15.75     15.68 o 
   7   8   7       71.69       -0.71     17.13 o 
 -10   9   7        1.90       -0.11      5.76 o 
  -9   9   7       31.46       -0.48      6.83 o 
  -8   9   7        9.67       21.58     10.33 o 
  -7   9   7       19.05       34.07     11.56 o 
  -6   9   7       50.31       53.66     11.90 o 
  -5   9   7       50.96       57.01      6.73 o 
  -4   9   7        8.34        8.17      2.76 o 
  -3   9   7       21.82       22.40      5.45 o 
  -2   9   7       30.44       32.27      4.14 o 
  -1   9   7       47.91       47.02      7.27 o 
   0   9   7       75.96       56.83     27.13 o 
   1   9   7      159.65      182.61     27.62 o 
   2   9   7        7.47        0.02      5.21 o 
   3   9   7       39.57        0.08      6.78 o 
   4   9   7        5.34       -0.56      6.91 o 
   5   9   7        8.18        0.61      7.53 o 
   6   9   7       38.48        1.37      9.39 o 
  -9  10   7        5.83       -0.10      7.26 o 
  -8  10   7       36.15       23.44     19.13 o 
  -7  10   7        3.03        8.13      7.99 o 
  -6  10   7       27.33       12.30     13.00 o 
  -5  10   7       13.44        6.55      5.47 o 
  -4  10   7        1.47        1.55      4.64 o 
  -3  10   7       14.99       11.80      6.98 o 
  -2  10   7       36.13       22.14     13.71 o 
  -1  10   7        0.47        3.37      8.65 o 
   0  10   7        6.62       -0.56      5.79 o 
   1  10   7       38.75        9.63      9.57 o 
   2  10   7        3.07        0.93      7.17 o 
   3  10   7       34.01        0.83      7.54 o 
   4  10   7        3.48       -1.64     14.72 o 
   5  10   7        1.05       -0.08     15.30 o 
  -7  11   7       32.69       26.54     20.77 o 
  -6  11   7       68.61       81.73     33.35 o 
  -5  11   7        2.10       10.32      9.03 o 
  -4  11   7       23.08       43.36     15.43 o 
  -3  11   7        6.14        9.87      9.48 o 
  -2  11   7        0.63        2.45      6.83 o 
  -1  11   7        9.90        6.54      8.55 o 
   0  11   7       14.10       13.18     11.60 o 
   1  11   7        9.53        5.00      8.55 o 
   2  11   7        3.91        3.02     10.33 o 
   3  11   7       14.20        0.54     12.24 o 
  -3  12   7       22.83       35.44     14.42 o 
  -2  12   7       18.69       23.33     16.43 o 
  -1  12   7        8.57        7.66     11.02 o 
   0  12   7        8.11        3.29     22.72 o 
  -6 -11   8       16.41        0.19      5.97 o 
  -5 -11   8       41.39        0.31     18.13 o 
  -4 -11   8        8.64       -1.76     11.93 o 
  -8 -10   8        1.38        4.06      7.61 o 
  -7 -10   8       30.38       -0.30     11.10 o 
  -6 -10   8       62.27       -0.41     19.38 o 
  -5 -10   8        4.36        0.80      4.36 o 
  -4 -10   8       91.65      127.68     21.66 o 
  -3 -10   8        1.26       -1.15      7.80 o 
 -10  -9   8       17.82       -1.62      7.43 o 
  -9  -9   8       68.84        0.55     14.51 o 
  -8  -9   8       23.02        8.19     10.98 o 
  -7  -9   8       23.37        0.15     10.16 o 
  -6  -9   8       23.69        0.24      8.24 o 
  -5  -9   8       56.71       75.40     12.08 o 
  -4  -9   8       17.90        6.20     10.40 o 
  -3  -9   8       77.07       79.14     24.95 o 
  -2  -9   8        8.94        1.22      8.64 o 
 -11  -8   8        9.54        0.94      6.94 o 
 -10  -8   8        2.82        0.66      6.87 o 
  -9  -8   8       18.77        0.81      9.97 o 
  -8  -8   8       19.57       15.56     15.61 o 
  -7  -8   8       38.80       35.13     12.00 o 
  -6  -8   8      174.87      191.74     17.66 o 
  -5  -8   8        1.13       -1.57      5.94 o 
  -4  -8   8        2.12       -1.07      4.21 o 
  -3  -8   8       44.40       37.05     16.80 o 
  -2  -8   8       29.81       26.78     25.40 o 
 -12  -7   8        6.40       -0.65      6.13 o 
 -11  -7   8       51.04        3.11     12.13 o 
 -10  -7   8       28.77        0.49     10.95 o 
  -9  -7   8      149.77      185.94     21.46 o 
  -8  -7   8       22.41       27.99      9.13 o 
  -7  -7   8      165.38      203.86     20.73 o 
  -6  -7   8       41.40       61.80     13.73 o 
  -5  -7   8      502.75      611.13     33.20 o 
  -4  -7   8        5.68        4.57      5.15 o 
  -3  -7   8      701.26      732.44     25.30 o 
  -2  -7   8        0.55       -1.68      9.87 o 
  -1  -7   8      197.58      218.17     30.27 o 
   7  -7   8       22.09       18.82     20.96 o 
   8  -7   8       16.49       15.84     23.41 o 
 -12  -6   8       45.68       -0.22     13.87 o 
 -11  -6   8       35.05       -0.07      8.84 o 
 -10  -6   8      153.30      182.87     20.08 o 
  -9  -6   8       36.64       43.48     11.22 o 
  -8  -6   8      221.67      230.89     19.35 o 
  -7  -6   8      141.14      139.41     16.08 o 
  -6  -6   8      159.53      163.03     14.89 o 
  -5  -6   8      172.49      183.02     14.44 o 
  -4  -6   8      177.05      192.33     12.06 o 
  -3  -6   8      296.96      312.39     13.34 o 
  -2  -6   8      689.85      691.38     19.18 o 
  -1  -6   8       41.85       28.77     14.54 o 
   5  -6   8        6.96        6.12      1.91 o 
   6  -6   8       44.61       52.47      7.61 o 
   7  -6   8        7.04        4.67     13.69 o 
   8  -6   8       24.12       17.37     22.11 o 
 -13  -5   8       56.46       19.55     16.54 o 
 -12  -5   8        0.10       -0.35      7.72 o 
 -11  -5   8       44.20       23.79     21.77 o 
 -10  -5   8       59.03       29.77     16.13 o 
  -9  -5   8      134.43      169.49     17.19 o 
  -8  -5   8       63.94       88.43     13.91 o 
  -7  -5   8      257.59      297.87     18.58 o 
  -6  -5   8      209.00      199.53     14.05 o 
  -5  -5   8      222.90      244.75     15.09 o 
  -4  -5   8      122.39      135.59     12.85 o 
  -3  -5   8      754.10      823.43     26.76 o 
  -2  -5   8      725.69      727.40     21.77 o 
  -1  -5   8      442.28      441.67     33.05 o 
   3  -5   8      691.48      765.90     21.25 o 
   4  -5   8       37.75       42.01      3.90 o 
   5  -5   8      160.51      164.40      9.41 o 
   6  -5   8       47.95       42.62      6.42 o 
   7  -5   8       10.34       10.87      5.13 o 
   8  -5   8       30.65       26.70     21.04 o 
   9  -5   8        8.01        9.79     14.99 o 
 -13  -4   8       21.45        5.81     13.05 o 
 -12  -4   8       30.29        3.15     11.95 o 
 -11  -4   8       74.46       38.96     32.27 o 
 -10  -4   8      105.18       95.88     17.21 o 
  -9  -4   8        3.63       -1.11      6.07 o 
  -8  -4   8       22.35       30.27      8.16 o 
  -7  -4   8      185.14      189.24     14.14 o 
  -6  -4   8      439.13      453.07     20.13 o 
  -5  -4   8      207.44      201.24     12.05 o 
  -4  -4   8      145.43      140.35     11.50 o 
  -3  -4   8      362.22      378.26     13.85 o 
  -2  -4   8      160.46      153.30      6.52 o 
  -1  -4   8      181.05      149.93     19.09 o 
   0  -4   8      757.75      747.09     42.27 o 
   2  -4   8      198.20      191.32      9.50 o 
   3  -4   8      220.17      203.14      9.12 o 
   5  -4   8       44.36       37.57      7.00 o 
   6  -4   8      162.97      149.10     19.46 o 
   7  -4   8       68.90       66.08     12.09 o 
   8  -4   8       41.63       45.90     27.93 o 
   9  -4   8       60.62       57.32     35.89 o 
 -14  -3   8       16.95        3.19     13.22 o 
 -13  -3   8      154.85      163.34     29.71 o 
 -12  -3   8        6.11        2.65     12.90 o 
 -11  -3   8       85.73      133.62     23.06 o 
 -10  -3   8      149.97      160.90     17.34 o 
  -9  -3   8      450.14      485.62     26.06 o 
  -8  -3   8      265.46      274.06     17.61 o 
  -7  -3   8      362.08      368.74     20.38 o 
  -6  -3   8      184.44      169.37     11.68 o 
  -5  -3   8      442.19      421.70     16.71 o 
  -4  -3   8      585.43      562.55     17.72 o 
  -3  -3   8     1217.27     1166.71     34.21 o 
  -2  -3   8      470.02      464.42     15.15 o 
  -1  -3   8      689.28      658.08     17.23 o 
   0  -3   8      633.47      587.64     23.58 o 
   1  -3   8      798.74      767.42     11.87 o 
   2  -3   8      234.55      213.98      6.34 o 
   3  -3   8      736.00      731.91     27.74 o 
   4  -3   8      298.36      303.91     11.69 o 
   5  -3   8       29.63       33.24      4.10 o 
   6  -3   8      136.72      143.37     15.81 o 
   7  -3   8       45.24       47.66     31.99 o 
   8  -3   8       58.03        0.09     17.20 o 
   9  -3   8       40.45       -0.09      9.32 o 
  10  -3   8       23.01        0.24     11.28 o 
 -14  -2   8       52.83       33.08     26.59 o 
 -13  -2   8       42.38       19.64     20.09 o 
 -12  -2   8      192.87      259.53     38.42 o 
 -11  -2   8       38.55       46.37     15.99 o 
 -10  -2   8      191.76      221.59     27.05 o 
  -9  -2   8      219.08      203.92     22.06 o 
  -8  -2   8      262.02      291.54     17.48 o 
  -7  -2   8      485.77      496.14     22.95 o 
  -6  -2   8     1076.60     1036.06     34.11 o 
  -5  -2   8       96.72       87.72      8.99 o 
  -4  -2   8       21.93       22.24      3.75 o 
  -3  -2   8      123.91      115.73      9.92 o 
  -2  -2   8     1288.18     1188.01     47.17 o 
  -1  -2   8      426.20      398.30     15.46 o 
   0  -2   8      499.40      496.45      9.32 o 
   1  -2   8      231.86      219.02      6.06 o 
   2  -2   8      609.20      624.10     16.99 o 
   3  -2   8      136.38      123.70      7.93 o 
   4  -2   8      765.90      779.64     21.99 o 
   5  -2   8      198.30      200.51      9.76 o 
   6  -2   8      595.67      626.45     27.55 o 
   7  -2   8       74.15       81.56     11.95 o 
   8  -2   8       30.19       -1.23      9.36 o 
   9  -2   8       23.21       -0.75      9.71 o 
  10  -2   8       62.37       -0.78     12.08 o 
 -14  -1   8       43.50       59.12     23.34 o 
 -13  -1   8      224.75      275.42     34.68 o 
 -12  -1   8       15.22       17.64     13.25 o 
 -11  -1   8      131.43      178.50     23.34 o 
 -10  -1   8       46.18       60.36     16.20 o 
  -9  -1   8      456.88      449.43     34.26 o 
  -8  -1   8       84.55       91.96     13.12 o 
  -7  -1   8      451.74      462.47     19.76 o 
  -6  -1   8      457.42      440.70     21.76 o 
  -5  -1   8      991.31      949.57     26.45 o 
  -4  -1   8      402.38      399.59     12.94 o 
  -3  -1   8     3663.46     3659.53     88.88 o 
  -2  -1   8     1018.85      980.33     31.10 o 
  -1  -1   8      739.03      698.49     16.79 o 
   0  -1   8      323.87      323.22      8.34 o 
   1  -1   8     2775.04     2741.58     58.59 o 
   2  -1   8     1110.37     1152.49     32.40 o 
   3  -1   8      288.01      284.15     11.81 o 
   4  -1   8      649.05      670.06     20.54 o 
   5  -1   8        9.55       11.43      5.67 o 
   6  -1   8      129.97      139.21     14.77 o 
   7  -1   8      161.26      180.85     15.99 o 
   8  -1   8       35.93       36.52     10.93 o 
   9  -1   8       36.48       -0.55     12.55 o 
  10  -1   8       93.09       95.12     62.84 o 
 -14   0   8       11.30       20.28     20.51 o 
 -13   0   8       25.95       29.01     20.65 o 
 -12   0   8       36.78       40.21     16.28 o 
 -11   0   8      244.21      258.78     27.24 o 
 -10   0   8       33.53       45.90     16.50 o 
  -9   0   8      804.41      821.40     54.07 o 
  -8   0   8      232.33      265.45     20.31 o 
  -7   0   8      521.08      552.69     27.21 o 
  -6   0   8      276.88      260.47     14.65 o 
  -5   0   8      450.69      457.72     19.17 o 
  -4   0   8      290.32      302.99     11.20 o 
  -3   0   8     1235.34     1164.03     29.20 o 
  -2   0   8      819.66      718.32     18.84 o 
  -1   0   8      380.63      421.09     12.65 o 
   0   0   8       26.71       36.12      3.54 o 
   1   0   8     1230.57     1174.87     33.91 o 
   2   0   8     1007.08      973.43     29.93 o 
   3   0   8       22.91       23.17      5.35 o 
   4   0   8     1243.36     1254.69     33.99 o 
   5   0   8       22.69       26.83      6.46 o 
   6   0   8      513.01      589.83     27.52 o 
   7   0   8       17.45       16.18      7.65 o 
   8   0   8       33.37       38.84     12.39 o 
   9   0   8       15.51       13.47      9.22 o 
  10   0   8       36.53        0.74      7.28 o 
 -14   1   8       29.56       31.00     25.54 o 
 -13   1   8      159.32      188.28     31.03 o 
 -12   1   8       16.45       13.77     12.47 o 
 -11   1   8       73.32      113.58     26.12 o 
 -10   1   8       63.03       98.57     18.99 o 
  -9   1   8      489.10      500.55     34.20 o 
  -8   1   8       55.55       59.70     12.72 o 
  -7   1   8      432.17      447.53     23.98 o 
  -6   1   8      491.50      489.49     25.29 o 
  -5   1   8      935.33      897.44     25.28 o 
  -4   1   8      294.66      285.63     12.39 o 
  -3   1   8     3649.83     3725.71     88.01 o 
  -2   1   8     1041.08      976.11     19.43 o 
  -1   1   8      588.07      540.44     14.88 o 
   0   1   8      322.76      321.73     12.29 o 
   1   1   8     2730.65     2735.66     85.42 o 
   2   1   8     1258.42     1307.82     44.46 o 
   3   1   8      208.06      203.50     14.28 o 
   4   1   8      714.11      718.78     21.91 o 
   5   1   8       44.22       54.39      6.14 o 
   6   1   8      120.31      134.11     11.26 o 
   7   1   8      166.58      178.88     20.05 o 
   8   1   8       37.25       41.42     10.74 o 
   9   1   8       28.58       39.39     10.29 o 
  10   1   8       94.66       89.14     59.51 o 
 -14   2   8       69.51       90.15     23.97 o 
 -13   2   8       37.29       47.80     17.49 o 
 -12   2   8      197.53      245.17     30.58 o 
 -11   2   8       37.54       31.72     17.66 o 
 -10   2   8      150.89      176.57     21.69 o 
  -9   2   8      275.06      272.09     22.06 o 
  -8   2   8      219.42      256.58     20.69 o 
  -7   2   8      539.23      578.00     31.90 o 
  -6   2   8     1088.31     1108.12     39.89 o 
  -5   2   8      112.24      113.21      9.62 o 
  -4   2   8        0.62        0.90      3.91 o 
  -3   2   8      214.88      199.51      7.36 o 
  -2   2   8     1258.05     1193.91     23.88 o 
  -1   2   8      531.64      512.77     15.15 o 
   0   2   8      452.64      435.55     15.44 o 
   1   2   8      196.13      191.20     13.14 o 
   2   2   8      754.36      754.87     28.23 o 
   3   2   8       78.35       68.62     11.07 o 
   4   2   8      942.86      947.49     26.32 o 
   5   2   8      130.88      128.95     11.66 o 
   6   2   8      565.82      596.53     23.32 o 
   7   2   8       75.78       84.49     10.26 o 
   8   2   8       35.20       45.80      9.03 o 
   9   2   8       18.96       33.39     10.48 o 
  10   2   8       65.31       43.47     31.41 o 
 -14   3   8       11.32        9.29     12.95 o 
 -13   3   8      151.71      153.27     46.40 o 
 -12   3   8        8.06        8.60     10.36 o 
 -11   3   8       82.26      122.30     21.29 o 
 -10   3   8      131.44      127.70     20.04 o 
  -9   3   8      446.04      463.56     30.74 o 
  -8   3   8      204.55      240.14     20.78 o 
  -7   3   8      379.75      408.27     23.03 o 
  -6   3   8      195.34      181.95     15.70 o 
  -5   3   8      519.15      535.56     21.25 o 
  -4   3   8      555.48      569.07     15.99 o 
  -3   3   8     1160.21     1160.43     23.61 o 
  -2   3   8      523.56      539.09     11.85 o 
  -1   3   8      716.56      711.53     15.83 o 
   0   3   8      573.94      563.36     19.58 o 
   1   3   8      896.63      878.33     32.22 o 
   2   3   8      274.47      252.16     16.64 o 
   3   3   8      609.63      610.13     29.88 o 
   4   3   8      372.18      364.48     26.49 o 
   5   3   8        7.15        6.03      4.34 o 
   6   3   8      135.69      152.03     10.82 o 
   7   3   8       38.44       54.68      8.23 o 
   8   3   8       63.72       75.70      9.96 o 
   9   3   8       35.32       43.79     11.66 o 
  10   3   8       18.54       10.64      8.09 o 
 -13   4   8       14.39       22.71     14.52 o 
 -12   4   8       19.50       25.11     12.55 o 
 -11   4   8       86.85      104.85     20.63 o 
 -10   4   8       97.96      104.86     22.08 o 
  -9   4   8       12.85       11.11      7.99 o 
  -8   4   8        7.20       13.71     12.13 o 
  -7   4   8      189.44      189.22     16.75 o 
  -6   4   8      485.34      529.35     24.34 o 
  -5   4   8      205.14      214.37     14.73 o 
  -4   4   8      168.78      155.54     24.70 o 
  -3   4   8      287.91      281.89      8.09 o 
  -2   4   8      152.46      146.90      4.78 o 
  -1   4   8      214.80      183.65     12.01 o 
   0   4   8      630.68      626.21     23.36 o 
   1   4   8      229.51      244.50     17.91 o 
   2   4   8      201.14      213.77     20.95 o 
   3   4   8      179.83      159.36     17.94 o 
   4   4   8      200.12      214.33     20.15 o 
   5   4   8       36.84       44.93      4.44 o 
   6   4   8      175.79      185.72     13.01 o 
   7   4   8       94.24      113.89     12.83 o 
   8   4   8       50.95       35.87     15.71 o 
   9   4   8       57.15       78.45     20.65 o 
 -13   5   8       57.68       59.88     29.35 o 
 -12   5   8        2.14       -4.44      8.65 o 
 -11   5   8       27.37       22.12     20.01 o 
 -10   5   8       57.48       58.75     14.47 o 
  -9   5   8      122.26      158.26     23.32 o 
  -8   5   8       73.66       86.41     14.38 o 
  -7   5   8      318.47      379.26     25.40 o 
  -6   5   8      223.01      225.14     16.12 o 
  -5   5   8      172.55      177.92     13.65 o 
  -4   5   8      106.51      109.64      8.27 o 
  -3   5   8      646.42      693.50     17.50 o 
  -2   5   8      801.87      816.14     15.67 o 
  -1   5   8      424.51      437.97     20.19 o 
   0   5   8      580.10      563.21     23.81 o 
   1   5   8      521.74      515.58     28.86 o 
   2   5   8      280.72      264.69     22.03 o 
   3   5   8      712.89      779.89     40.06 o 
   4   5   8       21.66       23.11     12.46 o 
   5   5   8      151.38      179.19     21.69 o 
   6   5   8       40.81       26.61      5.36 o 
   7   5   8        2.06       -1.10     12.93 o 
   8   5   8       43.92       20.97     18.44 o 
   9   5   8        2.77        0.29     13.17 o 
 -12   6   8       37.91       22.24     25.36 o 
 -11   6   8       31.74       20.16     23.14 o 
 -10   6   8      136.97      175.85     29.21 o 
  -9   6   8       21.82       33.92     13.38 o 
  -8   6   8      153.86      148.83     20.04 o 
  -7   6   8      150.61      164.13     17.07 o 
  -6   6   8      106.23      107.78     18.38 o 
  -5   6   8      205.86      211.51     14.34 o 
  -4   6   8      157.68      175.15     11.13 o 
  -3   6   8      352.36      373.46      9.84 o 
  -2   6   8      650.97      681.20     15.71 o 
  -1   6   8       54.75       42.54      8.91 o 
   0   6   8      541.12      572.43     26.17 o 
   1   6   8      556.46      565.93     38.33 o 
   2   6   8       73.73       82.22     15.62 o 
   3   6   8      278.76      318.22     32.11 o 
   4   6   8       43.37       42.29     14.14 o 
   5   6   8        2.79        5.71      9.47 o 
   6   6   8       36.77       61.52     17.64 o 
   7   6   8        4.57        3.45      9.64 o 
   8   6   8       24.31       20.14     20.35 o 
 -12   7   8        6.82        0.59      7.09 o 
 -11   7   8       54.54       34.16     33.40 o 
 -10   7   8       28.86       31.08     11.79 o 
  -9   7   8      140.56      179.12     23.41 o 
  -8   7   8       12.16       14.33     10.77 o 
  -7   7   8      209.96      277.03     21.70 o 
  -6   7   8       42.57       46.23     10.74 o 
  -5   7   8      481.00      576.94     29.88 o 
  -4   7   8       15.38       21.79      4.72 o 
  -3   7   8      768.44      824.01     13.52 o 
  -2   7   8        7.31        6.26      2.11 o 
  -1   7   8      261.53      278.44     20.85 o 
   0   7   8       48.70       57.09     12.86 o 
   1   7   8      176.66      219.22     28.56 o 
   2   7   8       14.66        9.57      9.18 o 
   3   7   8      177.82      210.06     24.83 o 
   4   7   8       93.58       69.52     60.24 o 
   5   7   8      113.79      137.06     24.30 o 
   6   7   8       67.68       49.49     46.57 o 
   7   7   8       22.60       14.67     15.19 o 
   8   7   8       18.00       21.47     17.14 o 
 -11   8   8       11.88        5.18      9.30 o 
 -10   8   8        9.35        7.58      8.78 o 
  -9   8   8       23.69       25.86     13.11 o 
  -8   8   8       20.78       23.84     14.12 o 
  -7   8   8       44.23       45.98     11.86 o 
  -6   8   8      144.20      164.83     26.72 o 
  -5   8   8        1.17        5.70      4.67 o 
  -4   8   8        5.36        5.93      2.32 o 
  -3   8   8       42.31       50.66      5.26 o 
  -2   8   8       22.96       29.26      3.39 o 
  -1   8   8       42.43       42.86     11.43 o 
   0   8   8       81.20       64.06     27.07 o 
   1   8   8       84.62       40.61     42.48 o 
   2   8   8       58.52       41.27     42.47 o 
   3   8   8       70.59       44.05     44.73 o 
   4   8   8       75.19       41.55     42.06 o 
   5   8   8       14.98       11.19     12.70 o 
   6   8   8        4.05        3.72     10.64 o 
   7   8   8       14.37        1.82     10.09 o 
 -10   9   8       14.48       -0.61      9.56 o 
  -9   9   8       61.45       63.28     15.01 o 
  -8   9   8       18.28       23.85     11.02 o 
  -7   9   8       27.41       42.58     11.18 o 
  -6   9   8       24.31       29.69      9.02 o 
  -5   9   8       57.91       69.57      6.85 o 
  -4   9   8       21.26        6.87      5.70 o 
  -3   9   8       95.76      104.37      9.92 o 
  -2   9   8        6.95        2.53      3.08 o 
  -1   9   8       98.06       99.70     36.35 o 
   0   9   8       50.76        7.52      9.75 o 
   1   9   8       26.25       10.95     10.06 o 
   2   9   8       18.70        0.96     11.86 o 
   3   9   8        1.48       -0.71      7.26 o 
   4   9   8       24.20       -0.41      7.26 o 
   5   9   8       23.09       24.30     24.79 o 
   6   9   8       15.25        0.85      8.84 o 
  -8  10   8        4.42        1.33      8.76 o 
  -7  10   8       31.60       45.13     12.11 o 
  -6  10   8       54.25       80.40     13.96 o 
  -5  10   8        5.33        2.17      4.41 o 
  -4  10   8       80.48       20.12     12.46 o 
  -3  10   8        2.39        0.37      8.15 o 
  -2  10   8       73.16       37.58     28.72 o 
  -1  10   8       18.15       10.71     11.16 o 
   0  10   8       29.82       15.75     13.97 o 
   1  10   8       16.12        7.52      9.16 o 
   2  10   8       66.91       -0.19      6.52 o 
   3  10   8        0.16       -1.24      8.65 o 
   4  10   8       13.19       -0.15     16.68 o 
  -6  11   8       20.83        6.45      7.83 o 
  -5  11   8       50.46       32.81     31.95 o 
  -4  11   8       10.14        6.28      9.97 o 
  -3  11   8       47.69       44.62     19.87 o 
  -2  11   8       17.78       17.09     11.55 o 
  -1  11   8        6.00        2.67      7.52 o 
   0  11   8        3.70        6.08     10.88 o 
   1  11   8        7.56        0.68      6.54 o 
   2  11   8       20.40        7.88     10.41 o 
  -5 -11   9       10.17        1.15     13.54 o 
  -4 -11   9       21.24       -1.30     16.98 o 
  -8 -10   9       20.54       24.61     16.56 o 
  -7 -10   9       10.15       -0.05      8.01 o 
  -6 -10   9       15.12       -0.61      4.26 o 
  -5 -10   9       15.34        0.08     23.03 o 
  -4 -10   9        7.38        0.31      6.73 o 
  -3 -10   9       58.26        0.92     20.20 o 
  -9  -9   9       10.57        2.08     10.29 o 
  -8  -9   9       37.79       -0.30     20.50 o 
  -7  -9   9        0.84       -0.61      6.67 o 
  -6  -9   9       30.75        0.42      7.76 o 
  -5  -9   9       14.39       -0.03      9.59 o 
  -4  -9   9       46.01       16.90     11.25 o 
  -3  -9   9       60.22       -0.61     27.24 o 
  -2  -9   9       24.26       -0.61     11.86 o 
 -10  -8   9       21.85        0.59      6.55 o 
  -9  -8   9        5.41       -0.19      6.45 o 
  -8  -8   9       14.48       14.71     12.43 o 
  -7  -8   9        1.18       -4.22      5.96 o 
  -6  -8   9       87.32      105.15     13.87 o 
  -5  -8   9        5.53        5.59      6.89 o 
  -4  -8   9       16.52       12.14      4.68 o 
  -3  -8   9       65.44       67.50     21.05 o 
  -2  -8   9       82.04       92.39     22.20 o 
 -11  -7   9       25.59        1.00      7.73 o 
 -10  -7   9       55.70        0.57     12.37 o 
  -9  -7   9       79.60       44.88     33.22 o 
  -8  -7   9      202.27      254.21     29.19 o 
  -7  -7   9      127.60      168.89     20.67 o 
  -6  -7   9      135.90      153.38     19.30 o 
  -5  -7   9      205.66      248.00     16.57 o 
  -4  -7   9      140.26      138.09      9.85 o 
  -3  -7   9      144.55      142.74     12.94 o 
  -2  -7   9      163.75      194.88     29.49 o 
  -1  -7   9      183.66      187.55     30.03 o 
 -12  -6   9       13.54        0.75      7.71 o 
 -11  -6   9       56.46       -1.81     10.44 o 
 -10  -6   9       25.92        1.98      9.22 o 
  -9  -6   9       37.74       17.40     14.54 o 
  -8  -6   9       31.77       35.04     10.31 o 
  -7  -6   9      129.91      146.04     14.30 o 
  -6  -6   9      368.16      389.86     31.88 o 
  -5  -6   9       20.66       28.07      7.52 o 
  -4  -6   9      101.92       93.52      8.10 o 
  -3  -6   9      119.82      127.63      7.06 o 
  -2  -6   9      161.33      190.45     24.44 o 
  -1  -6   9      437.56      454.29     41.93 o 
   8  -6   9       29.68       43.46     28.23 o 
 -13  -5   9       33.93        4.37     13.27 o 
 -12  -5   9       10.79       -0.83      6.69 o 
 -11  -5   9       51.90        0.00     10.58 o 
 -10  -5   9      114.27       71.20     50.71 o 
  -9  -5   9      247.86      276.48     27.36 o 
  -8  -5   9      222.37      276.78     19.56 o 
  -7  -5   9      159.62      187.37     15.34 o 
  -6  -5   9      112.06      131.28     11.21 o 
  -5  -5   9      211.35      265.14     20.89 o 
  -4  -5   9      108.92      123.39     10.01 o 
  -3  -5   9       94.58      124.37      8.00 o 
  -2  -5   9      300.54      283.59      9.05 o 
  -1  -5   9       54.80       68.04     26.86 o 
   3  -5   9      207.86      213.50      6.51 o 
   5  -5   9       45.71       49.43      6.05 o 
   6  -5   9       13.87       17.52      5.43 o 
   7  -5   9       49.72       62.25     11.10 o 
   8  -5   9       43.35        2.68     20.28 o 
 -13  -4   9        9.68       -0.53      7.53 o 
 -12  -4   9       77.09       27.50     20.26 o 
 -11  -4   9       52.20       23.95     18.05 o 
 -10  -4   9       57.67       64.78     16.81 o 
  -9  -4   9       13.28       16.28      8.24 o 
  -8  -4   9       64.15       77.79     11.38 o 
  -7  -4   9      165.74      164.55     18.51 o 
  -6  -4   9      182.58      200.96     13.86 o 
  -5  -4   9      295.79      317.89     15.25 o 
  -4  -4   9      116.98      128.90     10.75 o 
  -3  -4   9       30.80       24.56      5.46 o 
  -2  -4   9      358.53      377.05     12.35 o 
  -1  -4   9      294.69      286.13     25.63 o 
   2  -4   9      183.76      198.23     11.65 o 
   3  -4   9      557.17      571.70     26.14 o 
   4  -4   9      231.14      241.07      4.77 o 
   5  -4   9      455.05      456.54     23.57 o 
   6  -4   9      234.33      235.31     10.20 o 
   7  -4   9        6.71        5.51      3.71 o 
   8  -4   9       63.69       42.39     26.67 o 
   9  -4   9        4.00        0.84     16.75 o 
 -14  -3   9       67.32       27.07     27.30 o 
 -13  -3   9      111.97      102.57     41.30 o 
 -12  -3   9       33.31        8.84     13.79 o 
 -11  -3   9       75.12       59.92     44.36 o 
 -10  -3   9      119.96      135.12     17.66 o 
  -9  -3   9      257.00      273.72     20.41 o 
  -8  -3   9      103.49      108.16     13.85 o 
  -7  -3   9      573.03      599.20     27.34 o 
  -6  -3   9       94.99       91.16     10.24 o 
  -5  -3   9      303.89      264.64     14.53 o 
  -4  -3   9      211.32      227.02     15.01 o 
  -3  -3   9      150.76      139.57     12.97 o 
  -2  -3   9      355.18      334.34     12.59 o 
  -1  -3   9      530.20      523.89     15.24 o 
   0  -3   9      145.81      141.54      7.61 o 
   1  -3   9      309.49      295.67     28.06 o 
   2  -3   9      258.53      248.28      6.84 o 
   3  -3   9      322.22      334.07     10.97 o 
   4  -3   9      163.80      149.85      8.73 o 
   5  -3   9       31.86       39.18      4.83 o 
   6  -3   9        2.38        2.70      4.85 o 
   7  -3   9       27.14        8.78      7.66 o 
   8  -3   9       69.08       34.10     22.25 o 
   9  -3   9        6.40        0.05      5.54 o 
 -14  -2   9        2.46       -0.54      7.40 o 
 -13  -2   9       12.09        4.61     16.42 o 
 -12  -2   9      111.37      104.92     82.53 o 
 -11  -2   9      246.73      307.10     31.69 o 
 -10  -2   9      459.72      525.70     30.10 o 
  -9  -2   9      227.82      258.12     21.12 o 
  -8  -2   9      290.72      319.50     19.04 o 
  -7  -2   9      280.77      294.50     16.46 o 
  -6  -2   9      416.52      425.25     22.62 o 
  -5  -2   9      431.71      439.22     20.06 o 
  -4  -2   9      916.56      919.64     25.43 o 
  -3  -2   9      177.28      176.40     13.33 o 
  -2  -2   9      583.73      554.14     18.66 o 
  -1  -2   9      135.74      115.64      4.66 o 
   0  -2   9      284.48      291.28      7.71 o 
   1  -2   9      282.16      292.63      7.46 o 
   2  -2   9      208.51      211.21      7.38 o 
   3  -2   9      273.56      267.75     10.82 o 
   4  -2   9      398.25      408.06     15.90 o 
   5  -2   9      585.41      566.70     19.00 o 
   6  -2   9      261.96      262.87     14.15 o 
   7  -2   9       20.62       11.42      6.40 o 
   8  -2   9       31.47        0.39     12.47 o 
   9  -2   9       21.68       -0.23      8.45 o 
 -14  -1   9       79.42       31.27     40.07 o 
 -13  -1   9      258.47      290.80     38.14 o 
 -12  -1   9       51.94       34.42     40.90 o 
 -11  -1   9       97.69      132.29     22.45 o 
 -10  -1   9      181.75      186.44     21.64 o 
  -9  -1   9      742.56      812.66     47.53 o 
  -8  -1   9       32.81       22.93      8.49 o 
  -7  -1   9      384.21      411.72     18.50 o 
  -6  -1   9      604.95      599.58     27.41 o 
  -5  -1   9      314.20      332.13     16.24 o 
  -4  -1   9      994.65      977.76     28.90 o 
  -3  -1   9      684.55      643.41     22.45 o 
  -2  -1   9      252.21      254.85     16.58 o 
  -1  -1   9      603.65      623.82     17.18 o 
   0  -1   9      572.99      583.55     13.18 o 
   1  -1   9      580.66      549.62     13.59 o 
   2  -1   9      642.04      662.29     21.26 o 
   3  -1   9      553.72      545.46     19.90 o 
   4  -1   9     1608.23     1631.56     56.93 o 
   5  -1   9       83.54       89.57      7.66 o 
   6  -1   9      111.91      117.91     12.04 o 
   7  -1   9      174.46      202.34     14.67 o 
   8  -1   9       24.69        6.98      7.54 o 
   9  -1   9       31.85        0.64     11.97 o 
 -14   0   9       45.31       55.02     23.40 o 
 -13   0   9        8.30       12.41     13.90 o 
 -12   0   9      229.16      277.85     38.73 o 
 -11   0   9       10.96       14.24     11.30 o 
 -10   0   9      173.17      196.83     23.01 o 
  -9   0   9        9.78       13.30     10.99 o 
  -8   0   9       36.27       40.84     10.99 o 
  -7   0   9      192.67      203.49     13.64 o 
  -6   0   9      168.22      186.09     12.99 o 
  -5   0   9       28.23       21.57      5.02 o 
  -4   0   9       12.85        7.16      3.77 o 
  -3   0   9        4.61        4.08      2.60 o 
  -2   0   9       88.24       79.32      5.83 o 
  -1   0   9      276.05      277.93      9.95 o 
   0   0   9      194.02      176.77      7.92 o 
   1   0   9       30.08       18.88      3.63 o 
   2   0   9       84.11       95.95     10.21 o 
   3   0   9       19.29       18.03      5.49 o 
   4   0   9        8.08        7.93      5.51 o 
   5   0   9      123.80      165.11     12.37 o 
   6   0   9      200.34      202.18     14.92 o 
   7   0   9      108.93      125.79     12.37 o 
   8   0   9       44.08       42.27     10.56 o 
   9   0   9       50.87       58.50     16.34 o 
 -14   1   9       71.86       77.41     23.09 o 
 -13   1   9      280.16      301.58     46.10 o 
 -12   1   9       35.66       37.54     15.99 o 
 -11   1   9       86.68      118.90     21.51 o 
 -10   1   9      125.12      118.83     24.82 o 
  -9   1   9      635.17      668.78     37.89 o 
  -8   1   9       37.49       24.48      9.36 o 
  -7   1   9      280.89      307.25     21.75 o 
  -6   1   9      681.08      715.35     25.82 o 
  -5   1   9      378.23      386.79     16.19 o 
  -4   1   9      981.60      989.87     27.66 o 
  -3   1   9      713.29      683.45     16.14 o 
  -2   1   9      251.86      247.61      9.83 o 
  -1   1   9      534.59      546.69     17.59 o 
   0   1   9      581.76      593.47     19.50 o 
   1   1   9      467.56      421.94     19.65 o 
   2   1   9      632.83      645.87     25.58 o 
   3   1   9      529.77      505.50     23.26 o 
   4   1   9     1728.11     1753.29     60.88 o 
   5   1   9       38.07       35.36      7.64 o 
   6   1   9      164.24      166.44     12.94 o 
   7   1   9      187.33      227.72     15.48 o 
   8   1   9       25.03       32.93      7.93 o 
   9   1   9       40.51       27.88     12.80 o 
 -14   2   9        6.94        2.21     10.25 o 
 -13   2   9       18.33       27.81     14.80 o 
 -12   2   9      138.84      164.68     30.06 o 
 -11   2   9      240.51      274.12     28.83 o 
 -10   2   9      524.41      549.65     35.83 o 
  -9   2   9      204.08      222.99     22.38 o 
  -8   2   9      280.34      340.02     23.57 o 
  -7   2   9      223.23      256.07     19.54 o 
  -6   2   9      362.44      408.89     26.41 o 
  -5   2   9      333.36      348.32     18.12 o 
  -4   2   9      780.33      784.92     23.07 o 
  -3   2   9      209.98      206.65      8.22 o 
  -2   2   9      611.98      598.89     18.06 o 
  -1   2   9      121.64      108.66      6.00 o 
   0   2   9      267.65      276.08     12.82 o 
   1   2   9      241.50      246.96     19.17 o 
   2   2   9      184.75      196.61     15.20 o 
   3   2   9      197.72      183.46     16.85 o 
   4   2   9      405.33      411.50     24.05 o 
   5   2   9      507.39      495.45     21.15 o 
   6   2   9      266.32      271.89     14.77 o 
   7   2   9       33.44       35.93      7.42 o 
   8   2   9       39.16       38.12      8.46 o 
   9   2   9       20.87       17.32      7.30 o 
 -14   3   9       69.58       85.13     22.86 o 
 -13   3   9      101.66      124.48     25.84 o 
 -12   3   9       54.04       67.51     16.12 o 
 -11   3   9       79.80      107.93     21.82 o 
 -10   3   9      119.32      143.78     23.70 o 
  -9   3   9      252.27      263.92     24.02 o 
  -8   3   9       76.69       89.36     16.64 o 
  -7   3   9      581.51      633.80     34.35 o 
  -6   3   9      140.32      176.50     16.29 o 
  -5   3   9      307.51      294.89     13.84 o 
  -4   3   9      240.97      271.18     10.10 o 
  -3   3   9      205.70      204.22      7.02 o 
  -2   3   9      375.56      379.66     12.06 o 
  -1   3   9      566.03      586.75     16.29 o 
   0   3   9      185.02      170.99     11.10 o 
   1   3   9      259.98      275.06     18.64 o 
   2   3   9      303.13      283.60     19.19 o 
   3   3   9      375.45      392.67     23.20 o 
   4   3   9      238.58      243.46     18.48 o 
   5   3   9       10.94       11.05     11.14 o 
   6   3   9        7.06        4.70      3.62 o 
   7   3   9       35.75       29.27      6.08 o 
   8   3   9       71.05       77.43     13.34 o 
   9   3   9        8.48        8.32     11.44 o 
 -13   4   9        3.67       -0.70     10.20 o 
 -12   4   9      104.16      140.40     28.74 o 
 -11   4   9       46.60       57.98     16.02 o 
 -10   4   9       75.43      107.01     17.69 o 
  -9   4   9       12.87       14.69     12.23 o 
  -8   4   9       40.37       52.78     12.75 o 
  -7   4   9      180.08      183.42     16.48 o 
  -6   4   9      191.91      224.34     20.11 o 
  -5   4   9      264.15      302.04     20.77 o 
  -4   4   9      143.94      159.16      7.04 o 
  -3   4   9       50.31       47.56      3.44 o 
  -2   4   9      376.52      382.60     12.04 o 
  -1   4   9      237.52      244.99     16.41 o 
   0   4   9      269.00      297.32     16.43 o 
   1   4   9      255.17      277.65     20.54 o 
   2   4   9      129.70      142.87     17.59 o 
   3   4   9      516.96      558.79     31.92 o 
   4   4   9      218.89      251.00     26.71 o 
   5   4   9      443.85      469.31     32.71 o 
   6   4   9      234.48      285.32     31.07 o 
   7   4   9       18.10       35.34     14.15 o 
   8   4   9       66.35       81.71     18.80 o 
   9   4   9        7.54       12.74     12.25 o 
 -13   5   9       35.17       21.27     24.75 o 
 -12   5   9        5.41        8.83      9.60 o 
 -11   5   9       62.77       59.72     46.95 o 
 -10   5   9      111.59      108.08     19.84 o 
  -9   5   9      215.60      246.14     28.20 o 
  -8   5   9      196.58      249.60     22.42 o 
  -7   5   9      170.79      203.33     17.92 o 
  -6   5   9       69.51       79.66     11.92 o 
  -5   5   9      209.98      269.36     20.38 o 
  -4   5   9      101.25      116.05      6.04 o 
  -3   5   9      124.50      158.09      6.07 o 
  -2   5   9      298.39      296.83      7.51 o 
  -1   5   9       67.52       76.35     10.63 o 
   0   5   9      247.25      250.42     16.70 o 
   1   5   9      113.84      107.70     18.29 o 
   2   5   9      405.93      448.56     29.76 o 
   3   5   9      185.21      204.27     26.57 o 
   4   5   9       73.51       70.32     16.05 o 
   5   5   9       42.51       61.64     15.79 o 
   6   5   9       10.85       13.31     12.41 o 
   7   5   9       45.97       31.12     30.61 o 
   8   5   9       39.72       23.61     25.82 o 
 -12   6   9       14.71        9.84     12.58 o 
 -11   6   9       63.65       47.11     39.83 o 
 -10   6   9       28.22       31.89     11.16 o 
  -9   6   9       21.45       15.91     10.50 o 
  -8   6   9       35.99       48.18     15.31 o 
  -7   6   9      119.38      139.62     16.16 o 
  -6   6   9      301.53      312.90     20.57 o 
  -5   6   9       19.45       19.76      6.61 o 
  -4   6   9       54.24       51.13      4.48 o 
  -3   6   9       96.21      106.49      4.18 o 
  -2   6   9      116.32      125.98     14.55 o 
  -1   6   9      461.82      504.15     28.21 o 
   0   6   9      200.23      203.81     21.55 o 
   1   6   9      184.29      212.22     27.22 o 
   2   6   9      753.25      798.04     45.08 o 
   3   6   9       73.83       89.18     17.93 o 
   4   6   9      311.72      349.48     32.28 o 
   5   6   9       22.57       41.59     16.17 o 
   6   6   9      131.41      162.53     27.07 o 
   7   6   9        9.13       -0.81      7.95 o 
   8   6   9       35.40       37.58     34.74 o 
 -11   7   9       31.64       14.95     18.97 o 
 -10   7   9       57.26       59.62     13.88 o 
  -9   7   9       88.62      120.43     17.05 o 
  -8   7   9      217.47      258.19     24.01 o 
  -7   7   9      156.49      181.24     18.42 o 
  -6   7   9      124.69      136.96     22.76 o 
  -5   7   9      230.40      285.48     20.58 o 
  -4   7   9      128.60      127.99      5.88 o 
  -3   7   9      141.39      159.85      8.87 o 
  -2   7   9      179.24      198.58     17.83 o 
  -1   7   9      181.40      193.73     18.36 o 
   0   7   9      196.21      216.35     19.29 o 
   1   7   9       87.98      109.63     19.10 o 
   2   7   9       49.10       32.77     35.16 o 
   3   7   9       93.39       81.46     67.21 o 
   4   7   9        5.35        2.69      8.61 o 
   5   7   9        8.68       17.97     14.18 o 
   6   7   9       60.79       70.79     22.83 o 
   7   7   9       40.22       22.49     23.11 o 
 -10   8   9       12.60        2.79      7.86 o 
  -9   8   9        4.00        6.48     10.57 o 
  -8   8   9        9.28       16.51     16.19 o 
  -7   8   9        4.08        5.13      4.89 o 
  -6   8   9       74.08       99.16     14.48 o 
  -5   8   9        8.64        5.75      7.07 o 
  -4   8   9       16.81       13.02      3.09 o 
  -3   8   9       61.12       59.11     10.71 o 
  -2   8   9       72.46       56.58     25.77 o 
  -1   8   9       24.79       25.76     12.95 o 
   0   8   9      117.40      144.76     20.25 o 
   1   8   9       71.45       40.97     30.53 o 
   2   8   9       80.01       49.65     48.07 o 
   3   8   9        6.00        2.10      8.19 o 
   4   8   9       21.97        9.84     12.15 o 
   5   8   9        8.51       10.76     13.58 o 
   6   8   9       16.02        9.32     14.14 o 
  -9   9   9       16.20       19.62     10.70 o 
  -8   9   9       38.26       49.80     13.42 o 
  -7   9   9        3.62       11.37     10.06 o 
  -6   9   9       28.29       31.30      7.93 o 
  -5   9   9       20.40       29.11      9.07 o 
  -4   9   9       45.79       36.76     14.30 o 
  -3   9   9       60.16       28.01     22.78 o 
  -2   9   9       23.29        8.83     11.28 o 
  -1   9   9        1.47       -1.34      6.02 o 
   0   9   9       61.70       18.93     16.98 o 
   1   9   9       10.84        7.21      8.85 o 
   2   9   9       27.43        1.00      9.39 o 
   3   9   9       25.64       17.19     22.57 o 
   4   9   9        3.01        2.28      9.56 o 
   5   9   9       38.21       24.26     28.96 o 
  -8  10   9       23.11       34.39     13.76 o 
  -7  10   9        5.94       13.66      8.10 o 
  -6  10   9       17.14        6.65      9.29 o 
  -5  10   9       13.75       12.35     15.41 o 
  -4  10   9        3.15       -0.52      5.08 o 
  -3  10   9       60.66       35.33     25.07 o 
  -2  10   9       38.43       20.69     16.58 o 
  -1  10   9      107.63      161.51     22.52 o 
   0  10   9      126.28      168.42     23.27 o 
   1  10   9       34.19       12.33     11.47 o 
   2  10   9       46.30       28.27     26.90 o 
   3  10   9        0.48       -0.15     10.33 o 
  -5  11   9        6.71        6.70     11.71 o 
  -4  11   9       27.15       18.93     16.81 o 
  -3  11   9        5.04        5.17      9.66 o 
  -2  11   9       17.11        5.51      9.68 o 
  -1  11   9       14.56       10.75     11.22 o 
   0  11   9        6.87        3.71     11.31 o 
  -7 -10  10       15.50        1.84     18.51 o 
  -6 -10  10        3.85       -1.53     15.22 o 
  -5 -10  10        3.17        1.91     11.63 o 
  -4 -10  10       12.66        1.68     19.43 o 
  -3 -10  10        0.34       -0.31     13.23 o 
  -9  -9  10       11.03       13.28     11.14 o 
  -8  -9  10       14.86       -0.84     18.36 o 
  -7  -9  10       20.75        0.00      9.95 o 
  -6  -9  10       15.62       -0.18      6.10 o 
  -5  -9  10       39.80       38.86     23.22 o 
  -4  -9  10       54.63        0.23     13.77 o 
  -3  -9  10       15.91        0.84     10.86 o 
 -10  -8  10       25.41       -0.15     12.00 o 
  -9  -8  10        0.74       10.10     11.79 o 
  -8  -8  10       17.77       17.77     16.79 o 
  -7  -8  10        3.65        4.05      8.05 o 
  -6  -8  10       23.45       22.65     14.69 o 
  -5  -8  10       26.09       -0.37      9.69 o 
  -4  -8  10       32.88       -0.38     17.90 o 
  -3  -8  10       22.71        0.69     15.45 o 
  -2  -8  10       42.43       -1.22     14.00 o 
 -11  -7  10       10.52        0.40      6.56 o 
 -10  -7  10       22.85       -0.86      8.62 o 
  -9  -7  10       26.49       12.32      9.72 o 
  -8  -7  10      234.40      259.20     24.25 o 
  -7  -7  10        4.76        8.76      7.50 o 
  -6  -7  10       36.84       44.19      9.72 o 
  -5  -7  10        9.59       11.26      4.38 o 
  -4  -7  10       69.93       59.68      9.99 o 
  -3  -7  10      110.16      104.74     44.18 o 
  -2  -7  10      101.39      105.80     42.64 o 
 -12  -6  10       24.43        2.76      9.77 o 
 -11  -6  10       39.96       -1.73      8.35 o 
 -10  -6  10       15.22       -0.63      9.90 o 
  -9  -6  10       84.75       42.38     30.19 o 
  -8  -6  10      102.58      110.18     33.90 o 
  -7  -6  10       69.52       78.45     14.31 o 
  -6  -6  10      290.35      341.90     22.12 o 
  -5  -6  10      275.41      306.36     17.74 o 
  -4  -6  10      164.34      180.71     11.14 o 
  -3  -6  10      238.71      252.97     11.44 o 
  -2  -6  10      228.36      252.48     31.73 o 
  -1  -6  10       91.90      104.96     21.59 o 
 -12  -5  10        7.45       -0.67      6.81 o 
 -11  -5  10       65.94        0.23     13.45 o 
 -10  -5  10       23.29       -0.19      8.25 o 
  -9  -5  10       29.90        9.01      9.42 o 
  -8  -5  10      298.31      333.36     21.26 o 
  -7  -5  10       58.76       61.88     12.31 o 
  -6  -5  10      151.58      163.54     14.65 o 
  -5  -5  10       87.60       96.90     11.56 o 
  -4  -5  10       41.26       50.12      8.34 o 
  -3  -5  10      133.17      143.35      8.10 o 
  -2  -5  10      201.91      231.75     28.36 o 
  -1  -5  10      390.99      426.77     39.69 o 
   4  -5  10      211.83      222.74     10.19 o 
   5  -5  10       49.27       46.37      5.89 o 
 -13  -4  10       30.34       10.46     13.46 o 
 -12  -4  10      118.08       45.98     34.01 o 
 -11  -4  10       62.95       -0.29     12.67 o 
 -10  -4  10      237.04      273.58     24.06 o 
  -9  -4  10      144.53      169.52     18.07 o 
  -8  -4  10      208.20      241.28     21.68 o 
  -7  -4  10       72.82       91.13     11.97 o 
  -6  -4  10      633.81      707.98     27.23 o 
  -5  -4  10      329.39      345.36     19.67 o 
  -4  -4  10      258.26      255.14     17.97 o 
  -3  -4  10       77.22       86.04      9.94 o 
  -2  -4  10      292.07      301.73     10.78 o 
  -1  -4  10       67.64       74.55     24.57 o 
   2  -4  10      170.22      185.39      9.50 o 
   3  -4  10       39.52       37.57      7.80 o 
   4  -4  10       64.01       67.35      7.65 o 
   5  -4  10      123.80      125.92      4.59 o 
   6  -4  10       14.51       18.36      7.50 o 
   7  -4  10       32.13       15.55     13.01 o 
   8  -4  10       27.77       12.51     10.21 o 
 -13  -3  10       10.49        3.92     10.15 o 
 -12  -3  10       12.02        0.36      8.99 o 
 -11  -3  10       92.89       60.98     47.55 o 
 -10  -3  10      102.67      111.63     19.97 o 
  -9  -3  10      309.28      328.30     24.40 o 
  -8  -3  10       41.35       38.74     11.73 o 
  -7  -3  10      227.59      223.58     19.34 o 
  -6  -3  10       44.44       46.47      9.15 o 
  -5  -3  10      605.34      665.33     24.49 o 
  -4  -3  10      106.27      112.51     10.95 o 
  -3  -3  10      368.71      361.50     15.82 o 
  -2  -3  10      372.47      386.61     14.42 o 
  -1  -3  10      418.76      417.11     13.71 o 
   0  -3  10      110.42      104.22      8.65 o 
   1  -3  10      278.94      301.28     10.43 o 
   2  -3  10      294.10      306.11      8.78 o 
   3  -3  10      269.43      288.42      9.43 o 
   4  -3  10      189.91      194.55      9.02 o 
   5  -3  10      139.16      150.85     13.90 o 
   6  -3  10       98.99      108.20     11.65 o 
   7  -3  10       11.86        4.27      3.92 o 
   8  -3  10       82.57       79.21     50.36 o 
 -14  -2  10       70.49       35.08     29.62 o 
 -13  -2  10       35.76       17.03     16.12 o 
 -12  -2  10       30.67        8.73     11.98 o 
 -11  -2  10       86.61       65.21     48.55 o 
 -10  -2  10       52.78       61.71     14.44 o 
  -9  -2  10      271.13      290.34     21.35 o 
  -8  -2  10      180.04      209.70     22.06 o 
  -7  -2  10      748.42      784.22     30.14 o 
  -6  -2  10      451.31      454.35     19.88 o 
  -5  -2  10     1885.84     1942.85     53.40 o 
  -4  -2  10      305.72      300.35     17.37 o 
  -3  -2  10      337.88      348.00     15.05 o 
  -2  -2  10      256.25      257.24     12.99 o 
  -1  -2  10      269.93      259.49      8.35 o 
   0  -2  10      227.58      220.96      7.55 o 
   1  -2  10      146.44      149.09      6.32 o 
   2  -2  10      205.32      221.33      8.30 o 
   3  -2  10       94.20       96.13      7.30 o 
   4  -2  10       14.50       10.09      4.82 o 
   5  -2  10      116.29      129.67     10.44 o 
   6  -2  10       26.55       13.57      9.19 o 
   7  -2  10       48.13       19.30     14.88 o 
   8  -2  10       59.18       28.59     22.02 o 
 -14  -1  10       87.14       49.84     49.21 o 
 -13  -1  10       16.45        9.21     19.43 o 
 -12  -1  10       17.80       11.68     15.77 o 
 -11  -1  10       78.23       62.07     48.87 o 
 -10  -1  10      384.22      443.32     27.77 o 
  -9  -1  10       87.66      102.46     14.27 o 
  -8  -1  10      206.82      214.48     15.96 o 
  -7  -1  10     1291.54     1313.73     50.89 o 
  -6  -1  10      181.65      177.96     15.45 o 
  -5  -1  10     2103.69     2122.50     63.98 o 
  -4  -1  10       38.99       42.32      7.15 o 
  -3  -1  10      193.28      186.92     12.74 o 
  -2  -1  10      273.70      280.62     15.42 o 
  -1  -1  10      329.34      359.44     10.36 o 
   0  -1  10      155.42      163.16      7.02 o 
   1  -1  10      186.62      195.80      9.37 o 
   2  -1  10      105.76      116.43      6.51 o 
   3  -1  10      345.06      368.08     16.50 o 
   4  -1  10      146.23      151.70     13.01 o 
   5  -1  10      310.16      326.79     18.14 o 
   6  -1  10       76.58       92.04      9.22 o 
   7  -1  10       24.64       20.70     10.36 o 
   8  -1  10       21.82        4.57      6.84 o 
   9  -1  10       55.05       32.01     18.72 o 
 -14   0  10       72.56      104.47     34.72 o 
 -13   0  10       22.23       10.72     16.92 o 
 -12   0  10       35.92       30.07     29.23 o 
 -11   0  10      236.72      256.11     29.44 o 
 -10   0  10      515.43      568.31     39.00 o 
  -9   0  10       61.77       54.00     17.63 o 
  -8   0  10      985.53     1078.21     39.11 o 
  -7   0  10        7.56       13.17      6.00 o 
  -6   0  10       11.81       12.55      5.95 o 
  -5   0  10       23.09       27.37      5.79 o 
  -4   0  10       44.49       49.27      6.83 o 
  -3   0  10       53.70       68.88      7.77 o 
  -2   0  10      301.01      294.79     11.65 o 
  -1   0  10      432.28      418.34     12.15 o 
   0   0  10      226.61      227.13     10.84 o 
   1   0  10      170.58      174.94      9.65 o 
   2   0  10      114.23      122.99     12.20 o 
   3   0  10       60.80       63.28     13.51 o 
   4   0  10       43.54       49.90      8.63 o 
   5   0  10      161.44      189.14     18.45 o 
   6   0  10        2.95       -1.42      3.51 o 
   7   0  10       49.76       55.12      9.49 o 
   8   0  10        0.94        1.76      4.71 o 
   9   0  10      124.27      134.43     17.97 o 
 -14   1  10       91.23       99.79     25.68 o 
 -13   1  10       21.99       27.38     15.52 o 
 -12   1  10       31.84       38.84     15.41 o 
 -11   1  10       98.77      126.64     24.33 o 
 -10   1  10      403.93      449.39     33.84 o 
  -9   1  10      106.02      113.48     17.02 o 
  -8   1  10      150.97      161.34     19.16 o 
  -7   1  10     1387.28     1448.79     44.93 o 
  -6   1  10      150.85      154.47     11.57 o 
  -5   1  10     2058.00     2125.04     59.34 o 
  -4   1  10       90.21      102.70      6.90 o 
  -3   1  10      171.03      165.50      7.57 o 
  -2   1  10      237.46      235.02     11.66 o 
  -1   1  10      351.58      369.54     11.84 o 
   0   1  10       98.87      102.27     10.13 o 
   1   1  10      149.19      153.35     10.89 o 
   2   1  10       81.92       87.70     12.93 o 
   3   1  10      346.86      376.54     29.46 o 
   4   1  10      108.75      106.36     13.22 o 
   5   1  10      295.31      300.32     21.56 o 
   6   1  10       56.43       56.77     10.36 o 
   7   1  10        9.48        9.57      6.60 o 
   8   1  10       15.34       12.59      7.38 o 
   9   1  10       51.46       30.39     11.99 o 
 -14   2  10       67.04       89.99     23.83 o 
 -13   2  10       31.57       44.36     17.68 o 
 -12   2  10       22.88       32.64     14.10 o 
 -11   2  10       82.28      116.93     19.26 o 
 -10   2  10       80.27      104.31     20.94 o 
  -9   2  10      296.05      331.69     25.86 o 
  -8   2  10      250.58      262.47     21.18 o 
  -7   2  10      762.59      817.28     29.65 o 
  -6   2  10      402.24      417.58     18.12 o 
  -5   2  10     1724.43     1808.42     51.94 o 
  -4   2  10      262.38      247.75     12.39 o 
  -3   2  10      258.24      268.88      9.47 o 
  -2   2  10      253.22      251.06     10.80 o 
  -1   2  10      283.66      287.40     10.41 o 
   0   2  10      222.86      223.98     12.47 o 
   1   2  10      178.63      182.32     12.31 o 
   2   2  10      214.84      216.97     16.91 o 
   3   2  10       82.74       88.88     15.09 o 
   4   2  10        1.67        2.63      6.68 o 
   5   2  10      135.24      154.66     17.25 o 
   6   2  10       25.70       37.91      9.82 o 
   7   2  10       52.18       50.46      8.07 o 
   8   2  10       61.12       57.14      9.40 o 
 -13   3  10        2.27       11.80     12.66 o 
 -12   3  10        8.41       13.10     10.65 o 
 -11   3  10       76.97      117.39     23.42 o 
 -10   3  10      131.05      166.37     21.05 o 
  -9   3  10      234.39      255.43     24.93 o 
  -8   3  10       81.07       90.48     16.16 o 
  -7   3  10      326.69      334.52     21.00 o 
  -6   3  10       85.58       92.07      8.28 o 
  -5   3  10      704.69      789.30     25.66 o 
  -4   3  10      146.21      161.25      8.13 o 
  -3   3  10      400.55      395.85     11.11 o 
  -2   3  10      366.34      387.64     15.79 o 
  -1   3  10      418.18      434.18     20.92 o 
   0   3  10      148.95      151.59     14.30 o 
   1   3  10      262.26      281.87     20.30 o 
   2   3  10      314.95      331.19     25.94 o 
   3   3  10      288.79      309.85     26.22 o 
   4   3  10      169.89      171.18     19.85 o 
   5   3  10      149.49      177.55     20.00 o 
   6   3  10      107.31      128.40     19.02 o 
   7   3  10       10.12        3.70      4.20 o 
   8   3  10       70.18       82.24     19.72 o 
 -13   4  10       37.38       22.40     29.19 o 
 -12   4  10      107.06      145.59     25.71 o 
 -11   4  10       67.27       55.56     50.17 o 
 -10   4  10      275.87      331.21     28.72 o 
  -9   4  10      186.45      216.64     26.25 o 
  -8   4  10      214.25      264.04     21.74 o 
  -7   4  10       90.26      106.09     13.68 o 
  -6   4  10      567.89      670.03     24.94 o 
  -5   4  10      320.05      359.46     13.90 o 
  -4   4  10      201.87      221.74      8.89 o 
  -3   4  10       70.94       77.74      5.26 o 
  -2   4  10      311.73      310.23     13.03 o 
  -1   4  10       49.72       53.63     10.62 o 
   0   4  10        4.91        5.90      5.79 o 
   1   4  10       92.16      100.71     17.79 o 
   2   4  10      184.88      203.33     23.64 o 
   3   4  10       15.74       14.07     11.01 o 
   4   4  10       50.36       58.09     18.19 o 
   5   4  10       87.92       94.83     19.64 o 
   6   4  10       24.88       30.43     12.74 o 
   7   4  10       24.56       23.64     13.33 o 
   8   4  10       27.68       37.58     17.37 o 
 -12   5  10        2.91        4.64      8.15 o 
 -11   5  10       74.86      116.95     25.72 o 
 -10   5  10       11.86       20.37      9.59 o 
  -9   5  10       23.01       33.99     10.93 o 
  -8   5  10      246.18      278.18     24.27 o 
  -7   5  10       96.60      117.87     17.46 o 
  -6   5  10      120.49      134.92     14.10 o 
  -5   5  10      133.98      147.60      9.40 o 
  -4   5  10       24.99       29.41      4.00 o 
  -3   5  10      149.55      164.01      6.28 o 
  -2   5  10      177.49      216.58     18.95 o 
  -1   5  10      412.40      452.01     23.52 o 
   0   5  10        9.09        9.19      7.17 o 
   1   5  10      375.79      419.74     29.36 o 
   2   5  10       85.71       85.99     16.28 o 
   3   5  10       33.20       40.43     13.58 o 
   4   5  10      195.28      225.62     30.31 o 
   5   5  10       31.61       32.13     15.88 o 
   6   5  10      178.02      241.52     47.20 o 
   7   5  10       50.79       47.04     37.57 o 
 -12   6  10       27.25       21.58     24.29 o 
 -11   6  10       43.36       23.09     25.48 o 
 -10   6  10       27.43       44.13     11.98 o 
  -9   6  10      117.41      148.90     18.01 o 
  -8   6  10      107.20      139.60     22.35 o 
  -7   6  10      104.35      124.97     14.38 o 
  -6   6  10      318.84      393.38     22.43 o 
  -5   6  10      272.23      299.10     12.09 o 
  -4   6  10      170.62      199.33     10.34 o 
  -3   6  10      210.53      232.35      6.73 o 
  -2   6  10      206.19      214.79     20.59 o 
  -1   6  10       64.35       63.68     12.62 o 
   0   6  10       17.85       18.31      9.72 o 
   1   6  10      230.40      277.32     26.57 o 
   2   6  10       24.13       35.61     13.74 o 
   3   6  10      116.53      133.10     21.65 o 
   4   6  10       82.49       99.84     21.21 o 
   5   6  10      212.35      250.24     31.46 o 
   6   6  10       44.59       47.58     19.06 o 
   7   6  10        0.98       -1.87     12.13 o 
 -11   7  10       11.64        6.46     12.39 o 
 -10   7  10       22.98       31.40     12.35 o 
  -9   7  10       25.93       29.80     12.82 o 
  -8   7  10      222.69      287.29     26.88 o 
  -7   7  10        2.54       11.90     12.11 o 
  -6   7  10       41.67       42.71     10.28 o 
  -5   7  10        5.35        2.44      2.80 o 
  -4   7  10       69.32       55.94     10.25 o 
  -3   7  10      129.93      143.16      5.42 o 
  -2   7  10       98.68      116.02     15.79 o 
  -1   7  10      166.32      206.47     22.85 o 
   0   7  10       20.25       14.40      8.90 o 
   1   7  10       15.83       14.17      9.14 o 
   2   7  10      116.80      136.77     23.27 o 
   3   7  10       51.49       54.52     18.11 o 
   4   7  10       21.47       29.93     16.09 o 
   5   7  10       51.08       69.65     22.61 o 
   6   7  10        5.28        1.71      9.57 o 
 -10   8  10       22.35       43.25     13.43 o 
  -9   8  10        0.43       -0.65      7.82 o 
  -8   8  10       13.36       15.72     10.56 o 
  -7   8  10        1.35        4.84      8.57 o 
  -6   8  10       29.60       35.44      8.84 o 
  -5   8  10       41.61       34.92      8.47 o 
  -4   8  10       34.25       24.88     10.78 o 
  -3   8  10       35.26       20.69     16.49 o 
  -2   8  10       46.89       16.62     17.50 o 
  -1   8  10      136.98      131.21     41.05 o 
   0   8  10       51.74       29.43     23.33 o 
   1   8  10       84.27       47.68     34.60 o 
   2   8  10       26.58       16.80     18.67 o 
   3   8  10       24.51       20.89     26.85 o 
   4   8  10       37.35       19.13     19.92 o 
   5   8  10       56.76       33.66     33.40 o 
  -9   9  10       15.60       16.55     15.39 o 
  -8   9  10       17.20       17.27     12.99 o 
  -7   9  10       25.75       34.38      9.42 o 
  -6   9  10       16.04       22.15      8.86 o 
  -5   9  10       35.01       24.23     23.18 o 
  -4   9  10       45.31       12.81     15.77 o 
  -3   9  10       17.32        3.65      7.83 o 
  -2   9  10       25.38       12.59     11.80 o 
  -1   9  10       36.36       17.04     14.46 o 
   0   9  10       20.75        9.74     10.34 o 
   1   9  10       21.22       18.35     11.95 o 
   2   9  10       19.63       17.84     12.14 o 
   3   9  10        8.67       12.13     22.69 o 
   4   9  10        5.53        7.23     14.43 o 
  -7  10  10       12.32       24.79     20.58 o 
  -6  10  10        6.45       10.59     12.33 o 
  -5  10  10        4.35        2.65     11.82 o 
  -4  10  10       13.96        3.32      9.11 o 
  -3  10  10        0.89       -4.24      9.72 o 
  -2  10  10        8.37        3.61      9.47 o 
  -1  10  10       50.42       16.23     14.88 o 
   0  10  10       20.10        6.61     10.14 o 
   1  10  10       99.28       98.76     36.26 o 
   2  10  10        1.48        0.82      7.02 o 
  -5 -10  11        9.15       -1.61     11.32 o 
  -4 -10  11       12.01       -0.61     15.76 o 
  -8  -9  11       10.31       -0.18     11.01 o 
  -7  -9  11       32.53       -1.01      6.78 o 
  -6  -9  11        5.56       -0.54     19.20 o 
  -5  -9  11       26.90        0.54     16.37 o 
  -4  -9  11       40.61       -2.68     11.71 o 
  -3  -9  11       14.34        0.23     16.07 o 
  -9  -8  11       14.23        8.21     12.69 o 
  -8  -8  11       31.65       14.47     10.36 o 
  -7  -8  11       13.21       12.97     10.17 o 
  -6  -8  11        9.29        5.41      8.74 o 
  -5  -8  11       84.32       83.73     45.43 o 
  -4  -8  11       91.88        0.31     28.25 o 
  -3  -8  11       73.48        0.69     16.38 o 
  -2  -8  11       48.80        1.30     16.07 o 
 -11  -7  11       26.24        0.80      8.47 o 
 -10  -7  11       23.07        1.92      8.39 o 
  -9  -7  11       37.66       25.57     20.08 o 
  -8  -7  11       38.05       28.41     23.30 o 
  -7  -7  11       56.99       26.31     20.13 o 
  -6  -7  11       34.15       33.23     22.49 o 
  -5  -7  11       42.75       22.22     13.54 o 
  -4  -7  11        5.35        2.02      3.18 o 
  -3  -7  11        3.50        0.38      9.71 o 
  -2  -7  11        5.87       -0.61      9.03 o 
 -11  -6  11        1.84        0.50      5.16 o 
 -10  -6  11       11.15       -0.07     10.79 o 
  -9  -6  11      106.24      131.68     20.55 o 
  -8  -6  11       38.41       12.41     12.74 o 
  -7  -6  11        9.20        9.73      9.84 o 
  -6  -6  11       87.30       93.73     14.00 o 
  -5  -6  11       53.48       67.13     12.63 o 
  -4  -6  11       68.98       76.71      6.54 o 
  -3  -6  11       53.32       54.22      3.91 o 
  -2  -6  11       26.76       31.29     16.53 o 
 -12  -5  11       24.45       -1.02      6.69 o 
 -11  -5  11       40.15       -2.41      8.40 o 
 -10  -5  11       64.23       -0.79     11.56 o 
  -9  -5  11      278.70      311.07     23.59 o 
  -8  -5  11        4.85        9.56      7.11 o 
  -7  -5  11       51.86       58.37     11.60 o 
  -6  -5  11      237.52      262.06     19.23 o 
  -5  -5  11       85.61       90.70     11.24 o 
  -4  -5  11      349.62      378.67     22.48 o 
  -3  -5  11      226.98      239.84     13.32 o 
  -2  -5  11      107.22      125.87     24.27 o 
  -1  -5  11      392.57      415.32     41.52 o 
 -13  -4  11       51.17        2.21     12.97 o 
 -12  -4  11       23.74       -0.04      9.54 o 
 -11  -4  11       35.00       -0.46      9.40 o 
 -10  -4  11       24.12        0.53      9.31 o 
  -9  -4  11      243.13      265.28     25.07 o 
  -8  -4  11      141.58      144.97     15.66 o 
  -7  -4  11       78.58       85.91     12.69 o 
  -6  -4  11      342.22      354.14     26.92 o 
  -5  -4  11       30.44       34.22      7.24 o 
  -4  -4  11      240.06      246.61     13.73 o 
  -3  -4  11       77.43       82.30      7.28 o 
  -2  -4  11       97.38       97.70      7.97 o 
  -1  -4  11       68.67       75.39     16.99 o 
   2  -4  11       68.14       74.62      6.74 o 
   3  -4  11       25.96       35.73      6.12 o 
   4  -4  11      125.85      136.14     11.49 o 
   5  -4  11       10.04        9.41      9.87 o 
   6  -4  11       53.24       46.60     15.76 o 
 -13  -3  11       40.27       16.51     16.88 o 
 -12  -3  11        9.53        4.73      8.04 o 
 -11  -3  11       28.42        0.17      9.35 o 
 -10  -3  11      114.09      135.34     17.11 o 
  -9  -3  11       89.91       99.69     16.33 o 
  -8  -3  11      150.75      159.80     15.61 o 
  -7  -3  11       93.40       84.01     10.64 o 
  -6  -3  11      479.75      481.65     33.93 o 
  -5  -3  11      855.33      904.41     36.69 o 
  -4  -3  11      542.13      580.43     29.90 o 
  -3  -3  11       51.71       58.60      7.65 o 
  -2  -3  11      345.91      375.25     15.51 o 
  -1  -3  11      250.92      259.82      8.81 o 
   0  -3  11      388.90      383.85     16.97 o 
   1  -3  11      262.61      272.43     16.60 o 
   2  -3  11      150.68      168.73      9.38 o 
   3  -3  11       63.49       80.06      4.88 o 
   4  -3  11      175.12      177.05      6.62 o 
   5  -3  11       29.03       37.14     10.56 o 
   6  -3  11       70.04       71.94     13.39 o 
   7  -3  11       77.26       81.74     15.61 o 
 -13  -2  11       83.83       37.20     29.77 o 
 -12  -2  11       32.71       11.33     14.35 o 
 -11  -2  11       25.75       15.84     15.09 o 
 -10  -2  11       81.60      109.50     18.45 o 
  -9  -2  11       82.79      114.70     15.00 o 
  -8  -2  11      100.74      127.14     14.20 o 
  -7  -2  11      209.59      247.34     20.03 o 
  -6  -2  11      353.22      347.33     17.75 o 
  -5  -2  11     1375.01     1366.18     42.87 o 
  -4  -2  11       59.44       62.86      9.54 o 
  -3  -2  11      632.56      658.68     25.85 o 
  -2  -2  11      636.44      600.20     22.83 o 
  -1  -2  11      556.82      584.42     18.53 o 
   0  -2  11       95.37      103.61      7.20 o 
   1  -2  11      203.93      209.86      9.64 o 
   2  -2  11       85.60       86.60      6.44 o 
   3  -2  11       61.54       63.20      5.01 o 
   4  -2  11      213.85      230.22     15.35 o 
   5  -2  11       23.07       14.18     15.61 o 
   6  -2  11       33.96       12.97     17.64 o 
   7  -2  11       45.56       21.27     21.35 o 
   8  -2  11       21.14       34.20     15.30 o 
 -13  -1  11       24.04        7.97     12.87 o 
 -12  -1  11       11.87        7.80     10.59 o 
 -11  -1  11       78.40       44.57     36.07 o 
 -10  -1  11       27.15       34.44     14.70 o 
  -9  -1  11       30.45       37.36     10.33 o 
  -8  -1  11       24.32       25.52     10.83 o 
  -7  -1  11       69.58       75.82     13.20 o 
  -6  -1  11       77.47       85.39      9.08 o 
  -5  -1  11     2332.23     2511.31     73.60 o 
  -4  -1  11      617.45      624.84     25.46 o 
  -3  -1  11      262.23      244.54     14.74 o 
  -2  -1  11      402.97      419.02     21.20 o 
  -1  -1  11      895.35      933.00     22.76 o 
   0  -1  11       30.33       33.91      5.33 o 
   1  -1  11      130.63      147.82      8.66 o 
   2  -1  11      202.85      230.96      9.89 o 
   3  -1  11       30.85       32.03      6.42 o 
   4  -1  11      103.10      124.26     13.47 o 
   5  -1  11       95.07      110.77     11.82 o 
   6  -1  11       48.37       48.59     10.07 o 
   7  -1  11       13.52        3.53      7.01 o 
   8  -1  11       50.44       11.98     17.18 o 
 -13   0  11       99.98       36.24     43.90 o 
 -12   0  11       70.23       48.95     44.16 o 
 -11   0  11      109.31       70.09     51.78 o 
 -10   0  11       78.24      115.02     16.24 o 
  -9   0  11      388.36      453.64     28.82 o 
  -8   0  11      111.59      137.82     14.02 o 
  -7   0  11     1166.75     1266.93     45.46 o 
  -6   0  11       53.30       47.08      9.12 o 
  -5   0  11     1903.51     2000.65     71.75 o 
  -4   0  11      151.44      136.04     11.91 o 
  -3   0  11       65.69       71.89      8.71 o 
  -2   0  11      590.49      625.82     20.13 o 
  -1   0  11      303.99      298.72     10.96 o 
   0   0  11       20.89       18.60      4.47 o 
   1   0  11      148.69      164.69     11.84 o 
   2   0  11      219.96      209.04     10.73 o 
   3   0  11       10.68       10.37      6.78 o 
   4   0  11      249.86      274.21     20.73 o 
   5   0  11       65.11       58.69     13.05 o 
   6   0  11       57.61       69.54     12.39 o 
   7   0  11       20.54       25.48     10.01 o 
   8   0  11       54.43       13.87     18.91 o 
 -13   1  11       19.11       33.92     18.61 o 
 -12   1  11       17.60       18.01     17.79 o 
 -11   1  11       82.97       59.77     51.21 o 
 -10   1  11       19.33       24.10     15.47 o 
  -9   1  11       25.08       30.80     11.30 o 
  -8   1  11       54.45       60.54     10.83 o 
  -7   1  11      126.15      137.72     11.69 o 
  -6   1  11       30.73       35.81      8.25 o 
  -5   1  11     2418.96     2593.89     73.28 o 
  -4   1  11      518.57      504.53     20.19 o 
  -3   1  11      281.23      272.83     12.67 o 
  -2   1  11      355.71      378.25     15.02 o 
  -1   1  11      885.85      917.24     23.80 o 
   0   1  11       48.43       56.45      7.26 o 
   1   1  11      139.46      163.20     10.43 o 
   2   1  11      207.82      226.04     16.06 o 
   3   1  11       30.10       34.16      8.53 o 
   4   1  11       87.15      105.92     13.97 o 
   5   1  11      106.36       97.34     17.80 o 
   6   1  11       48.58       60.89     12.75 o 
   7   1  11       10.82       21.73      8.88 o 
   8   1  11       46.81       59.97     14.11 o 
 -13   2  11       80.68       96.15     23.26 o 
 -12   2  11       35.15       39.11     15.24 o 
 -11   2  11       29.25       56.91     17.18 o 
 -10   2  11       85.36      110.69     20.08 o 
  -9   2  11       79.38      104.50     17.85 o 
  -8   2  11       89.81      118.01     12.88 o 
  -7   2  11      254.65      303.18     16.67 o 
  -6   2  11      304.43      282.76     15.55 o 
  -5   2  11     1608.22     1650.23     48.84 o 
  -4   2  11       81.09       88.69      7.44 o 
  -3   2  11      640.53      676.01     22.38 o 
  -2   2  11      723.21      682.30     22.81 o 
  -1   2  11      490.63      521.02     21.44 o 
   0   2  11      107.68      120.33     11.34 o 
   1   2  11      182.18      187.61     12.91 o 
   2   2  11      101.77       86.12     12.41 o 
   3   2  11       38.50       33.45     11.46 o 
   4   2  11      190.14      220.93     31.03 o 
   5   2  11       33.27       44.84     16.53 o 
   6   2  11       44.44       55.04     14.23 o 
   7   2  11       36.10       41.41     12.44 o 
   8   2  11       23.58       50.54     15.57 o 
 -13   3  11       39.69       47.06     21.64 o 
 -12   3  11        2.25       -1.21     10.43 o 
 -11   3  11       23.44       27.02     21.00 o 
 -10   3  11       87.58       94.73     19.79 o 
  -9   3  11       72.81       96.53     17.02 o 
  -8   3  11      134.24      140.24     22.67 o 
  -7   3  11       52.42       50.79      9.19 o 
  -6   3  11      399.90      442.20     21.22 o 
  -5   3  11      852.54      920.26     30.52 o 
  -4   3  11      618.74      656.05     19.67 o 
  -3   3  11       66.07       82.53      7.45 o 
  -2   3  11      396.08      428.94     14.19 o 
  -1   3  11      254.03      265.31     16.30 o 
   0   3  11      419.72      457.78     22.46 o 
   1   3  11      253.49      276.14     16.85 o 
   2   3  11      166.47      184.92     18.28 o 
   3   3  11       58.72       65.08     14.18 o 
   4   3  11      196.40      223.21     24.62 o 
   5   3  11       26.74       33.07     12.61 o 
   6   3  11       77.35       79.82     20.59 o 
   7   3  11       67.56      101.35     19.74 o 
 -13   4  11       52.88       28.93     33.59 o 
 -12   4  11       21.24       22.79     22.68 o 
 -11   4  11       29.87       17.28     19.82 o 
 -10   4  11       11.99       23.35     11.39 o 
  -9   4  11      254.74      289.36     38.69 o 
  -8   4  11      128.34      146.28     19.94 o 
  -7   4  11      121.74      140.73     13.70 o 
  -6   4  11      299.24      314.92     18.34 o 
  -5   4  11       35.13       22.03      5.10 o 
  -4   4  11      183.41      193.87      8.79 o 
  -3   4  11       53.88       58.52      8.40 o 
  -2   4  11       73.40       81.91      6.03 o 
  -1   4  11       34.64       41.15      9.76 o 
   0   4  11       74.83       91.16     13.30 o 
   1   4  11       42.84       42.64      9.66 o 
   2   4  11       74.88       73.56     15.17 o 
   3   4  11       29.22       37.16     15.13 o 
   4   4  11      111.62      129.94     20.11 o 
   5   4  11       24.97       30.86     11.82 o 
   6   4  11       67.55       69.28     17.63 o 
   7   4  11       12.07        7.06     11.73 o 
 -12   5  11       18.96        5.79     10.51 o 
 -11   5  11       34.95       24.90     22.99 o 
 -10   5  11       58.88       74.91     14.04 o 
  -9   5  11      303.11      359.39     28.95 o 
  -8   5  11        7.27       12.18      8.26 o 
  -7   5  11       46.92       49.76      8.34 o 
  -6   5  11      237.52      289.60     14.03 o 
  -5   5  11      121.91      133.89      8.33 o 
  -4   5  11      407.26      450.93     14.30 o 
  -3   5  11      268.70      289.11     13.27 o 
  -2   5  11      116.61      126.76     14.69 o 
  -1   5  11      406.89      422.31     26.99 o 
   0   5  11      334.61      380.01     23.44 o 
   1   5  11      293.67      301.20     21.72 o 
   2   5  11       71.07       88.72     17.47 o 
   3   5  11      138.99      159.92     26.90 o 
   4   5  11       17.68       21.43     15.70 o 
   5   5  11       89.47      110.57     35.55 o 
   6   5  11       22.59       20.51     14.55 o 
 -11   6  11        5.84       -2.83      7.57 o 
 -10   6  11        6.90       10.67     11.47 o 
  -9   6  11      128.02      152.32     26.45 o 
  -8   6  11       22.59       17.65      9.13 o 
  -7   6  11       10.94       11.38      5.99 o 
  -6   6  11      106.06      130.85      9.42 o 
  -5   6  11       54.04       64.69      6.03 o 
  -4   6  11       55.07       59.48     12.46 o 
  -3   6  11       59.39       78.97     12.61 o 
  -2   6  11       28.09       24.03     10.00 o 
  -1   6  11      161.22      198.93     19.56 o 
   0   6  11       59.69       67.93     13.60 o 
   1   6  11      115.96      148.71     17.82 o 
   2   6  11       38.45       61.86     21.20 o 
   3   6  11        6.33        1.45      7.32 o 
   4   6  11       16.75       17.03     13.52 o 
   5   6  11       22.61       -3.94     30.79 o 
   6   6  11        5.10        3.83     10.84 o 
 -11   7  11       20.82        8.71     11.48 o 
 -10   7  11       13.92       20.35     10.56 o 
  -9   7  11       46.14       52.40     14.09 o 
  -8   7  11       24.46       29.58     18.02 o 
  -7   7  11       48.60       39.28     20.66 o 
  -6   7  11       37.92       50.01      6.43 o 
  -5   7  11       34.30       31.55      6.82 o 
  -4   7  11        6.94        2.18      1.85 o 
  -3   7  11       14.06        3.40      6.85 o 
  -2   7  11        3.24       -0.96      5.23 o 
  -1   7  11       94.80       54.72     39.06 o 
   0   7  11      108.21      104.08     38.37 o 
   1   7  11      104.64       70.55     32.81 o 
   2   7  11       86.05      118.36     23.73 o 
   3   7  11       83.73       98.33     23.46 o 
   4   7  11      100.42      106.73     25.41 o 
   5   7  11       30.68       34.63     19.29 o 
  -9   8  11       18.20       13.99     10.12 o 
  -8   8  11       20.22       17.60     10.01 o 
  -7   8  11       12.03       10.02      4.81 o 
  -6   8  11       17.74       14.06     10.56 o 
  -5   8  11       91.65      109.38     31.54 o 
  -4   8  11       76.29       28.52     30.32 o 
  -3   8  11       83.59       30.49     32.55 o 
  -2   8  11       30.08       13.05     10.51 o 
  -1   8  11       11.42        5.70      8.57 o 
   0   8  11        4.71        3.67      9.22 o 
   1   8  11       18.39       18.05     11.54 o 
   2   8  11       24.39       23.60     13.80 o 
   3   8  11        3.61       -2.67     16.27 o 
   4   8  11        5.24       17.86     20.12 o 
  -8   9  11       12.40       10.49      8.16 o 
  -7   9  11       32.01       55.93     17.83 o 
  -6   9  11        5.07       33.20     20.96 o 
  -5   9  11       27.18       14.86     14.42 o 
  -4   9  11       26.71        6.29      8.84 o 
  -3   9  11       21.21       10.88     10.05 o 
  -2   9  11       47.55       27.26     21.79 o 
  -1   9  11       94.19       33.66     27.83 o 
   0   9  11       12.27        3.44      8.81 o 
   1   9  11       16.31       16.82     12.60 o 
   2   9  11        3.19        1.63      8.48 o 
  -5  10  11       11.71        6.00     15.37 o 
  -4  10  11       12.96        7.23     10.16 o 
  -3  10  11       19.59       18.50     16.14 o 
  -2  10  11       15.92        8.90     11.34 o 
  -1  10  11        1.32        2.57      9.65 o 
   0  10  11       19.85       10.00     12.14 o 
  -7  -9  12       13.92        0.31     19.05 o 
  -6  -9  12       21.24        0.92     18.90 o 
  -5  -9  12        7.76       -2.29     11.55 o 
  -4  -9  12        4.66        0.23      9.56 o 
  -3  -9  12        2.46        0.15     13.62 o 
  -9  -8  12        6.07        3.96     11.89 o 
  -8  -8  12       35.37       19.74     15.26 o 
  -7  -8  12        1.81        2.06      6.68 o 
  -6  -8  12       13.85       -0.46     17.75 o 
  -5  -8  12       67.77       -1.84     16.61 o 
  -4  -8  12       52.33       -1.30     18.90 o 
  -3  -8  12       41.61       -2.22     17.68 o 
 -10  -7  12       46.54       44.92     33.55 o 
  -9  -7  12       50.92       31.38     24.64 o 
  -8  -7  12       18.27       17.68     13.54 o 
  -7  -7  12       89.62       78.43     56.87 o 
  -6  -7  12      123.82      132.01     13.63 o 
  -5  -7  12      118.60      127.62     70.17 o 
  -4  -7  12       45.07       -0.69     18.52 o 
  -3  -7  12       24.85        2.91     17.06 o 
  -2  -7  12       45.34       -0.77     16.38 o 
 -11  -6  12        4.42       -0.02      9.34 o 
 -10  -6  12        4.93        0.40      8.50 o 
  -9  -6  12       62.52       23.32     19.67 o 
  -8  -6  12       13.83        8.00      7.24 o 
  -7  -6  12       20.51        9.82     13.04 o 
  -6  -6  12        2.51        1.41      3.51 o 
  -5  -6  12        3.88        1.10      4.97 o 
  -4  -6  12       80.99       68.74     35.78 o 
  -3  -6  12       83.76       84.89     26.71 o 
  -2  -6  12       35.87       -1.22     14.92 o 
 -12  -5  12       19.03       -0.13      8.67 o 
 -11  -5  12       18.95       -0.55      7.07 o 
 -10  -5  12       89.20       58.89     48.01 o 
  -9  -5  12       76.06       41.20     26.09 o 
  -8  -5  12       38.09       10.53     11.19 o 
  -7  -5  12       76.35       37.86     37.20 o 
  -6  -5  12      221.42      215.93     26.55 o 
  -5  -5  12      350.31      371.28     31.45 o 
  -4  -5  12      186.91      190.34     11.81 o 
  -3  -5  12      174.78      192.22     12.52 o 
  -2  -5  12        6.24        7.04     13.77 o 
 -12  -4  12       35.77        0.58     10.58 o 
 -11  -4  12        7.10        0.02      7.66 o 
 -10  -4  12       31.25       -0.42     12.35 o 
  -9  -4  12       79.01       35.45     25.95 o 
  -8  -4  12       53.77       51.50     22.60 o 
  -7  -4  12      218.41      238.81     17.71 o 
  -6  -4  12        6.72       14.50      6.80 o 
  -5  -4  12       33.87       25.05      7.65 o 
  -4  -4  12       76.77       77.67      8.52 o 
  -3  -4  12      273.39      279.60     13.41 o 
  -2  -4  12      120.98      121.69      8.84 o 
  -1  -4  12      233.09      280.52     32.80 o 
   2  -4  12       34.40       28.00      8.57 o 
   3  -4  12      156.94      172.39     12.64 o 
   4  -4  12       71.94       66.20      9.41 o 
 -13  -3  12       42.11        1.17     15.67 o 
 -12  -3  12       11.29       -0.34      5.67 o 
 -11  -3  12       28.72        1.27      8.80 o 
 -10  -3  12       65.54       -0.49     13.69 o 
  -9  -3  12      180.96      213.19     20.13 o 
  -8  -3  12       10.57       16.47      7.32 o 
  -7  -3  12       28.62       28.47      9.76 o 
  -6  -3  12      384.91      430.72     25.35 o 
  -5  -3  12       41.28       54.70      9.95 o 
  -4  -3  12      520.41      521.10     25.11 o 
  -3  -3  12      497.77      498.63     25.49 o 
  -2  -3  12       71.86       69.89      5.35 o 
  -1  -3  12      239.73      235.24      9.87 o 
   0  -3  12       59.32       58.47      7.65 o 
   1  -3  12       15.79       14.72      2.43 o 
   2  -3  12      150.61      152.35      7.19 o 
   3  -3  12        1.64        1.80      1.58 o 
   4  -3  12       17.61       15.76      7.96 o 
   5  -3  12       23.67       18.21      8.95 o 
   6  -3  12       86.34       98.51     16.30 o 
 -13  -2  12       62.52       21.60     18.22 o 
 -12  -2  12       67.60       25.58     22.91 o 
 -11  -2  12       32.75        1.24     10.41 o 
 -10  -2  12       68.27       -0.26     11.79 o 
  -9  -2  12      154.69      172.74     20.18 o 
  -8  -2  12      148.08      166.77     16.88 o 
  -7  -2  12      105.08      128.01     13.15 o 
  -6  -2  12      197.77      216.94     17.15 o 
  -5  -2  12       38.19       23.58      8.84 o 
  -4  -2  12       83.06      111.37     11.46 o 
  -3  -2  12       72.54       73.35      8.66 o 
  -2  -2  12       74.77       61.98      5.57 o 
  -1  -2  12      112.83      121.58      9.76 o 
   0  -2  12       91.92       98.19      5.93 o 
   1  -2  12      327.95      363.23     11.36 o 
   2  -2  12      107.63      121.68      7.50 o 
   3  -2  12      358.31      412.97     13.50 o 
   4  -2  12      126.53      128.27      8.90 o 
   5  -2  12      105.62      100.77     10.05 o 
   6  -2  12        9.67       13.00     13.62 o 
   7  -2  12       11.42       10.86     10.86 o 
 -13  -1  12       44.48       19.62     15.27 o 
 -12  -1  12       20.11        5.37     13.02 o 
 -11  -1  12       60.16       28.75     24.29 o 
 -10  -1  12       29.12       21.56     12.10 o 
  -9  -1  12      168.52      212.37     21.33 o 
  -8  -1  12       86.58      103.80     15.81 o 
  -7  -1  12       89.27       99.21     12.20 o 
  -6  -1  12       75.36       95.85     10.25 o 
  -5  -1  12       63.83       73.19     10.18 o 
  -4  -1  12       29.77       26.55      8.87 o 
  -3  -1  12        3.08        2.53      4.21 o 
  -2  -1  12      790.64      804.70     40.48 o 
  -1  -1  12       87.64      102.08      7.38 o 
   0  -1  12      524.84      546.36     17.17 o 
   1  -1  12      132.19      134.77      8.14 o 
   2  -1  12      240.12      254.29     12.10 o 
   3  -1  12       26.48       25.46      6.33 o 
   4  -1  12       28.63       22.38      8.95 o 
   5  -1  12       76.52       82.82     11.65 o 
   6  -1  12       64.86       74.64     11.59 o 
   7  -1  12       26.81       14.38     16.64 o 
 -13   0  12       94.83       47.48     36.81 o 
 -12   0  12       45.26       12.99     15.76 o 
 -11   0  12       47.73       27.82     24.25 o 
 -10   0  12        7.37        5.85      8.47 o 
  -9   0  12      268.04      348.26     23.73 o 
  -8   0  12      143.41      147.74     16.37 o 
  -7   0  12      159.61      210.84     17.96 o 
  -6   0  12       49.16       74.57     10.85 o 
  -5   0  12      361.09      387.70     18.95 o 
  -4   0  12      140.55      169.73     16.61 o 
  -3   0  12      598.72      619.51     26.33 o 
  -2   0  12      290.58      288.74     14.91 o 
  -1   0  12        3.02        4.94      3.77 o 
   0   0  12      355.53      393.98     19.53 o 
   1   0  12      279.42      310.40     14.06 o 
   2   0  12       62.46       69.79      7.58 o 
   3   0  12       86.23       93.51      8.87 o 
   4   0  12       53.37       60.07     10.47 o 
   5   0  12       45.94       41.20     10.25 o 
   6   0  12        5.58        6.33      6.87 o 
   7   0  12       34.53       32.32     11.26 o 
 -13   1  12       39.60       16.23     22.42 o 
 -12   1  12       25.18       12.48     12.55 o 
 -11   1  12       56.68       27.79     22.44 o 
 -10   1  12       46.79       55.36     12.03 o 
  -9   1  12      174.40      215.51     20.35 o 
  -8   1  12      108.80      138.94     17.29 o 
  -7   1  12       81.27       99.31     11.31 o 
  -6   1  12       53.16       61.51      9.45 o 
  -5   1  12       70.23       79.38      9.39 o 
  -4   1  12       73.31       70.42      9.99 o 
  -3   1  12        1.66        3.79      3.58 o 
  -2   1  12      886.03      903.16     24.69 o 
  -1   1  12      111.33      128.54      9.95 o 
   0   1  12      536.67      546.59     23.28 o 
   1   1  12      143.27      150.43     11.00 o 
   2   1  12      243.64      252.29     14.26 o 
   3   1  12       35.15       27.35      8.75 o 
   4   1  12       58.41       51.02     10.15 o 
   5   1  12       90.30      106.57     16.81 o 
   6   1  12       64.20       67.70     14.73 o 
   7   1  12       27.79       35.48     11.36 o 
 -13   2  12       64.95       38.21     36.12 o 
 -12   2  12       67.51       30.30     33.44 o 
 -11   2  12       24.81       21.21     20.81 o 
 -10   2  12       50.80       63.38     12.13 o 
  -9   2  12      151.17      184.92     17.48 o 
  -8   2  12      150.67      172.89     15.08 o 
  -7   2  12       81.60      103.14     11.75 o 
  -6   2  12      197.86      212.09     13.83 o 
  -5   2  12       50.50       46.56      9.17 o 
  -4   2  12       71.85       91.63      8.38 o 
  -3   2  12       42.20       49.23      7.51 o 
  -2   2  12       54.09       38.56      6.28 o 
  -1   2  12       95.07      106.82     11.03 o 
   0   2  12      142.46      159.97     12.62 o 
   1   2  12      360.50      400.17     23.86 o 
   2   2  12      120.45      131.70     13.25 o 
   3   2  12      309.02      356.99     25.79 o 
   4   2  12      118.86      124.33     17.17 o 
   5   2  12       93.84       90.08     23.00 o 
   6   2  12        5.14        5.72      8.91 o 
   7   2  12        9.67       17.16     11.05 o 
 -13   3  12       39.74       33.83     28.35 o 
 -12   3  12       12.65        2.58      8.18 o 
 -11   3  12       24.55       15.59     15.22 o 
 -10   3  12       58.75       81.88     14.89 o 
  -9   3  12      190.22      235.40     18.96 o 
  -8   3  12        2.14        6.14      6.52 o 
  -7   3  12       42.34       46.52     11.07 o 
  -6   3  12      346.94      393.04     20.59 o 
  -5   3  12       41.89       53.22      6.87 o 
  -4   3  12      440.57      416.02     15.52 o 
  -3   3  12      429.86      460.24     19.67 o 
  -2   3  12      122.27      124.14      9.27 o 
  -1   3  12      170.52      177.24     20.25 o 
   0   3  12       88.25       97.52     12.17 o 
   1   3  12       22.34       24.42      8.07 o 
   2   3  12      179.53      209.77     16.74 o 
   3   3  12        6.45        6.92      5.92 o 
   4   3  12       40.18       39.35     11.64 o 
   5   3  12       32.98       37.10     12.31 o 
   6   3  12       86.58      115.90     24.43 o 
 -12   4  12       32.06       26.11     26.09 o 
 -11   4  12        5.94       10.18     11.59 o 
 -10   4  12       37.83       54.05     13.27 o 
  -9   4  12       63.14       69.17     12.67 o 
  -8   4  12       64.18      100.01     12.19 o 
  -7   4  12      202.74      232.23     15.71 o 
  -6   4  12        6.55        8.91      6.09 o 
  -5   4  12       46.59       34.00      6.38 o 
  -4   4  12       60.98       65.28      6.59 o 
  -3   4  12      265.72      277.07     13.08 o 
  -2   4  12       99.16      111.15     13.92 o 
  -1   4  12      202.27      236.00     18.75 o 
   0   4  12      183.32      185.21     16.74 o 
   1   4  12       18.76       10.89      8.32 o 
   2   4  12       28.85       24.31     12.97 o 
   3   4  12      155.40      170.62     23.01 o 
   4   4  12       78.36       86.90     17.82 o 
   5   4  12       70.70       97.27     20.50 o 
   6   4  12       20.20       32.63     18.61 o 
 -12   5  12       14.38        0.14      9.23 o 
 -11   5  12       14.85        9.05     11.30 o 
 -10   5  12       95.33      128.78     18.36 o 
  -9   5  12       74.75      106.76     16.32 o 
  -8   5  12       36.18       35.82      9.07 o 
  -7   5  12       68.30       92.45      9.69 o 
  -6   5  12      214.95      232.01     17.70 o 
  -5   5  12      345.98      397.29     15.04 o 
  -4   5  12      190.73      210.71      9.49 o 
  -3   5  12      208.48      242.44     10.86 o 
  -2   5  12       23.19       17.36      8.29 o 
  -1   5  12       28.65       24.63      9.95 o 
   0   5  12      243.47      288.92     22.01 o 
   1   5  12       96.48      113.65     17.49 o 
   2   5  12      104.80      118.88     16.57 o 
   3   5  12       29.80       33.46     17.75 o 
   4   5  12       27.77       41.19     20.07 o 
   5   5  12       41.65       55.21     18.95 o 
 -11   6  12        5.62        4.89      8.54 o 
 -10   6  12        9.63       15.57     10.84 o 
  -9   6  12       48.45       45.07     14.46 o 
  -8   6  12        6.19        4.65      5.34 o 
  -7   6  12       38.84       33.00      6.78 o 
  -6   6  12        1.83       -1.90      2.94 o 
  -5   6  12        0.34       -1.45      3.44 o 
  -4   6  12       54.79       55.54      4.37 o 
  -3   6  12       92.95      115.77     16.88 o 
  -2   6  12       18.20       15.85      8.67 o 
  -1   6  12       56.09       66.41     14.29 o 
   0   6  12      112.68      142.11     18.50 o 
   1   6  12       20.77        8.30      9.49 o 
   2   6  12        8.60       15.51     11.04 o 
   3   6  12       48.34       57.38     22.76 o 
   4   6  12       49.52       59.25     24.21 o 
   5   6  12       18.72       22.01     19.03 o 
 -10   7  12       43.01       52.45     16.99 o 
  -9   7  12       47.84       51.89     14.52 o 
  -8   7  12       14.49       11.20      6.47 o 
  -7   7  12       89.82      104.11     11.38 o 
  -6   7  12      116.73      103.38     14.38 o 
  -5   7  12      128.48      174.88     56.66 o 
  -4   7  12       50.79       30.94     25.31 o 
  -3   7  12       38.79       19.49     17.05 o 
  -2   7  12       28.73       14.52     13.16 o 
  -1   7  12       52.07       47.70     17.94 o 
   0   7  12       47.00       50.64     18.74 o 
   1   7  12       12.17       20.85     15.40 o 
   2   7  12       25.84       35.73     15.25 o 
   3   7  12       13.42       18.96     24.93 o 
   4   7  12       40.66       54.29     26.17 o 
  -9   8  12       10.20       11.69      9.23 o 
  -8   8  12       30.69       30.65     14.99 o 
  -7   8  12        3.26       -0.46     12.77 o 
  -6   8  12       10.67       21.65     18.59 o 
  -5   8  12       52.20       21.83     28.54 o 
  -4   8  12       41.82       21.14     19.84 o 
  -3   8  12       44.67       15.75     15.18 o 
  -2   8  12       60.61       38.74     30.34 o 
  -1   8  12       45.83       18.49     14.58 o 
   0   8  12       21.71        8.07     10.68 o 
   1   8  12        6.69        2.23      7.84 o 
   2   8  12       25.94       32.28     16.92 o 
  -7   9  12       19.34       19.89     20.58 o 
  -6   9  12       20.82       16.34     15.19 o 
  -5   9  12       10.84        5.31     11.51 o 
  -4   9  12        5.75        0.41      6.30 o 
  -3   9  12        7.10        3.43      8.60 o 
  -2   9  12       29.58       17.10     14.90 o 
  -1   9  12       19.39       10.30     11.81 o 
   0   9  12       15.78        4.69     10.04 o 
   1   9  12       14.82        6.81     16.04 o 
  -4  -9  13       11.11        2.52     18.13 o 
  -7  -8  13       58.06       -0.69     28.16 o 
  -6  -8  13       33.24        0.69     20.66 o 
  -5  -8  13       17.25        0.38     32.67 o 
  -4  -8  13       48.93       -2.37     21.27 o 
  -3  -8  13       19.88        0.61     18.59 o 
  -9  -7  13        7.61        4.28      8.58 o 
  -8  -7  13       21.47       12.87      9.18 o 
  -7  -7  13        0.49        2.79      3.82 o 
  -6  -7  13       80.98        0.77     27.86 o 
  -5  -7  13       31.35        1.61     21.12 o 
  -4  -7  13       85.53       -1.30     26.10 o 
  -3  -7  13       48.10       -1.15     24.56 o 
 -10  -6  13       59.32       48.02     35.39 o 
  -9  -6  13       10.31       21.39     13.77 o 
  -8  -6  13       33.20       22.74     17.75 o 
  -7  -6  13       37.15       18.82     17.33 o 
  -6  -6  13       35.09       34.30     20.08 o 
  -5  -6  13       39.90       19.24     14.65 o 
  -4  -6  13       33.56        0.15     17.90 o 
  -3  -6  13       66.39       -1.07     25.64 o 
  -2  -6  13       11.20       -0.84     18.21 o 
 -11  -5  13       14.57        0.44      6.14 o 
 -10  -5  13       65.54       -1.22     11.60 o 
  -9  -5  13       10.32        1.51      9.68 o 
  -8  -5  13       48.85       38.33     31.49 o 
  -7  -5  13       27.66       29.29     21.19 o 
  -6  -5  13       37.94       23.97     23.45 o 
  -5  -5  13       29.83       22.58     18.75 o 
  -4  -5  13       86.07       73.05     40.03 o 
  -3  -5  13       68.26       78.49      3.94 o 
  -2  -5  13       35.05        0.77     17.45 o 
 -12  -4  13       26.66       -0.03     12.23 o 
 -11  -4  13       62.41       -0.55     15.85 o 
 -10  -4  13       91.02        0.51     18.09 o 
  -9  -4  13       66.37       36.55     24.15 o 
  -8  -4  13       53.90       24.80     17.43 o 
  -7  -4  13      143.15      181.07     24.46 o 
  -6  -4  13       90.42       94.63     14.64 o 
  -5  -4  13      147.80      178.77     14.79 o 
  -4  -4  13       45.94       51.08      8.24 o 
  -3  -4  13      218.34      233.25     12.77 o 
  -2  -4  13        2.21        0.23      2.27 o 
   2  -4  13       23.24       17.29      5.43 o 
 -12  -3  13       20.17       -0.35     10.08 o 
 -11  -3  13       10.00        1.50      7.27 o 
 -10  -3  13       24.72       -1.01      9.45 o 
  -9  -3  13       57.84       30.28     23.50 o 
  -8  -3  13       73.15       55.37     24.76 o 
  -7  -3  13       69.14       77.18     12.03 o 
  -6  -3  13       27.25       29.70     11.11 o 
  -5  -3  13       84.79       97.25     12.98 o 
  -4  -3  13       17.33       23.42      6.89 o 
  -3  -3  13      216.56      219.84     19.29 o 
  -2  -3  13       58.83       67.09      6.45 o 
  -1  -3  13      185.60      201.91      8.14 o 
   0  -3  13      215.59      202.07     10.04 o 
   1  -3  13      122.90      138.57      8.54 o 
   2  -3  13       70.81       66.66     10.10 o 
   3  -3  13      173.99      198.14     17.77 o 
   4  -3  13        3.51        3.98      5.89 o 
   5  -3  13        9.50        0.92      6.88 o 
 -12  -2  13       36.04       -0.91      9.07 o 
 -11  -2  13       28.39        0.10      7.82 o 
 -10  -2  13       34.15        0.47     11.57 o 
  -9  -2  13      119.70       98.10     41.66 o 
  -8  -2  13      137.54      180.08     17.04 o 
  -7  -2  13      293.50      346.21     21.29 o 
  -6  -2  13      197.19      232.53     28.61 o 
  -5  -2  13      328.23      383.04     23.20 o 
  -4  -2  13      245.11      267.58     18.30 o 
  -3  -2  13      103.03      125.45     11.34 o 
  -2  -2  13      174.38      189.79     10.05 o 
  -1  -2  13      156.53      148.53      8.50 o 
   0  -2  13       99.96       97.00      6.50 o 
   1  -2  13       31.70       28.76      3.90 o 
   2  -2  13        4.85        1.44      3.06 o 
   3  -2  13      149.71      164.52      9.70 o 
   4  -2  13       69.88       63.89      6.21 o 
   5  -2  13       33.45       30.91     11.71 o 
   6  -2  13       15.01       -3.60     15.22 o 
 -12  -1  13       35.54       13.44     11.81 o 
 -11  -1  13       35.51        0.98     12.29 o 
 -10  -1  13       99.03      140.87     19.05 o 
  -9  -1  13      101.45      130.38     18.39 o 
  -8  -1  13       26.20       35.95     10.98 o 
  -7  -1  13      111.23      143.70     14.60 o 
  -6  -1  13      165.17      186.42     15.56 o 
  -5  -1  13       29.12       35.26      9.90 o 
  -4  -1  13      147.19      176.08     20.64 o 
  -3  -1  13      282.93      283.81     22.16 o 
  -2  -1  13       65.29       68.31      8.95 o 
  -1  -1  13       63.87       65.03     14.56 o 
   0  -1  13       23.00       17.45      5.54 o 
   1  -1  13        4.34        4.22      3.47 o 
   2  -1  13       97.56      117.38      9.87 o 
   3  -1  13       27.94       29.48      7.20 o 
   4  -1  13       55.63       64.18      9.88 o 
   5  -1  13       27.72       30.49      6.74 o 
   6  -1  13       28.51       29.35     11.39 o 
 -13   0  13       80.01       37.38     32.57 o 
 -12   0  13       20.49       11.66     11.15 o 
 -11   0  13        1.08        5.11      7.98 o 
 -10   0  13       34.51       16.58     13.30 o 
  -9   0  13      139.98      158.05     17.86 o 
  -8   0  13       22.77       34.37     11.31 o 
  -7   0  13      208.72      251.64     19.17 o 
  -6   0  13       17.07       21.28      7.05 o 
  -5   0  13      163.41      193.37     17.12 o 
  -4   0  13      133.26      167.76     15.21 o 
  -3   0  13      155.59      159.51     16.56 o 
  -2   0  13       13.60       19.54      4.75 o 
  -1   0  13      108.79      134.70     10.11 o 
   0   0  13       77.33       90.71      8.73 o 
   1   0  13      175.61      203.99     12.12 o 
   2   0  13      123.56      140.99     11.93 o 
   3   0  13      152.64      189.63     12.55 o 
   4   0  13        9.31        5.47      5.20 o 
   5   0  13       33.62       36.34     11.97 o 
   6   0  13       14.81       10.47     12.78 o 
 -12   1  13       37.86       19.26     18.26 o 
 -11   1  13       38.32       16.94     15.88 o 
 -10   1  13      106.49      154.13     18.68 o 
  -9   1  13       93.05      114.98     15.93 o 
  -8   1  13       22.45       26.51     11.60 o 
  -7   1  13      111.24      136.42     14.74 o 
  -6   1  13      212.73      250.52     15.18 o 
  -5   1  13       41.15       43.80      7.48 o 
  -4   1  13      160.43      164.67     17.14 o 
  -3   1  13      267.32      277.96     20.32 o 
  -2   1  13       99.87      102.42      8.68 o 
  -1   1  13       46.88       53.98      8.43 o 
   0   1  13       49.39       53.40      7.86 o 
   1   1  13       13.26       11.95      4.85 o 
   2   1  13      123.26      145.32     11.72 o 
   3   1  13       24.42       17.04      7.69 o 
   4   1  13       59.55       75.61     15.86 o 
   5   1  13       30.69       40.81     11.22 o 
   6   1  13       23.54       27.00     11.93 o 
 -12   2  13       29.92       12.35     11.67 o 
 -11   2  13       23.05        9.19      8.89 o 
 -10   2  13       38.09       34.55     25.58 o 
  -9   2  13      114.58      136.89     17.11 o 
  -8   2  13      121.53      155.89     15.61 o 
  -7   2  13      260.30      314.72     19.07 o 
  -6   2  13      170.38      180.66     13.58 o 
  -5   2  13      306.82      344.30     18.46 o 
  -4   2  13      249.65      270.55     19.59 o 
  -3   2  13       86.06       92.87     10.13 o 
  -2   2  13      167.74      181.89     12.76 o 
  -1   2  13       93.70       92.78     14.09 o 
   0   2  13       76.40       89.77     12.77 o 
   1   2  13        9.33        5.63      8.55 o 
   2   2  13        2.03        2.18      4.84 o 
   3   2  13      173.07      181.92     19.11 o 
   4   2  13       84.57       84.26     19.86 o 
   5   2  13       34.52       26.75     12.32 o 
   6   2  13       15.32       16.87     10.06 o 
 -12   3  13       19.50       10.34     11.45 o 
 -11   3  13       20.05        5.96      7.55 o 
 -10   3  13       27.07       24.37      8.89 o 
  -9   3  13       66.62       73.78     11.73 o 
  -8   3  13       67.80       93.46     11.66 o 
  -7   3  13       71.41       86.18     10.58 o 
  -6   3  13       50.48       60.75      8.10 o 
  -5   3  13      105.14      107.28     10.54 o 
  -4   3  13       11.29       19.06      6.80 o 
  -3   3  13      260.04      257.89     14.28 o 
  -2   3  13       62.86       81.05     11.50 o 
  -1   3  13      211.03      259.07     17.43 o 
   0   3  13      169.70      192.36     16.65 o 
   1   3  13       98.09      113.52     14.50 o 
   2   3  13       39.29       35.86     10.67 o 
   3   3  13      147.15      169.14     17.14 o 
   4   3  13        8.08        5.50      8.13 o 
   5   3  13       13.40       23.00     11.51 o 
 -12   4  13       29.87       22.77     18.78 o 
 -11   4  13       71.63       88.46     31.57 o 
 -10   4  13       90.06      110.20     14.06 o 
  -9   4  13       69.57       64.12     11.58 o 
  -8   4  13       51.17       49.67     10.72 o 
  -7   4  13      152.46      209.25     17.89 o 
  -6   4  13      108.53      119.84     12.14 o 
  -5   4  13      139.06      179.06     12.89 o 
  -4   4  13       53.38       69.89      8.41 o 
  -3   4  13      201.57      235.20     12.95 o 
  -2   4  13        0.47        6.96      3.77 o 
  -1   4  13      491.32      542.02     32.10 o 
   0   4  13       59.42       49.76     22.16 o 
   1   4  13       98.73      114.24     17.06 o 
   2   4  13       24.35       25.42     13.03 o 
   3   4  13       74.90      109.10     23.97 o 
   4   4  13        0.32       10.21     15.03 o 
   5   4  13        9.57        8.85     13.92 o 
 -11   5  13       12.69        4.51      8.99 o 
 -10   5  13       56.10       52.33     10.64 o 
  -9   5  13        9.78       14.36      8.18 o 
  -8   5  13       44.89       53.26      9.76 o 
  -7   5  13       26.72       29.17      8.48 o 
  -6   5  13       38.92       40.45      6.57 o 
  -5   5  13       31.69       30.22      5.06 o 
  -4   5  13       72.58       75.85     10.35 o 
  -3   5  13       71.63      101.64     15.18 o 
  -2   5  13       25.92       26.81      9.90 o 
  -1   5  13       69.12       87.98     20.41 o 
   0   5  13       21.06       26.57     12.07 o 
   1   5  13       17.28       28.90     12.21 o 
   2   5  13       91.75       73.08     29.43 o 
   3   5  13       34.61       45.99     16.96 o 
   4   5  13       22.68       23.87     14.85 o 
 -10   6  13       65.84       86.03     15.19 o 
  -9   6  13       19.70       21.68     10.86 o 
  -8   6  13       39.88       42.76      9.58 o 
  -7   6  13       33.17       29.44     10.44 o 
  -6   6  13       34.61       32.06      5.81 o 
  -5   6  13       35.34       14.84      9.57 o 
  -4   6  13       27.63       24.35     11.30 o 
  -3   6  13       88.56       94.94     31.95 o 
  -2   6  13       15.62       25.95     12.13 o 
  -1   6  13      117.04       95.64     38.27 o 
   0   6  13       37.75       25.31     12.03 o 
   1   6  13       16.88       20.47     11.14 o 
   2   6  13       10.47        7.36      8.92 o 
   3   6  13       55.02       49.73     15.46 o 
  -9   7  13        6.52       13.37      9.57 o 
  -8   7  13       15.92       12.19      7.41 o 
  -7   7  13        2.88       -0.71      3.40 o 
  -6   7  13       72.55       91.84     27.93 o 
  -5   7  13       26.99       43.61     22.49 o 
  -4   7  13       74.14       71.65     30.36 o 
  -3   7  13       49.02       50.22     22.79 o 
  -2   7  13       36.29       27.32     14.96 o 
  -1   7  13       18.42       15.78     11.55 o 
   0   7  13       63.24       47.16     21.10 o 
   1   7  13       30.25       42.77     15.46 o 
   2   7  13       15.10       18.71     12.43 o 
  -7   8  13       62.38       81.04     29.54 o 
  -6   8  13       28.34       46.75     34.89 o 
  -5   8  13       28.33       17.06     18.09 o 
  -4   8  13       49.07       27.04     22.91 o 
  -3   8  13       24.77       11.53     12.39 o 
  -2   8  13       67.73       45.81     34.61 o 
  -1   8  13       46.55       15.52     18.18 o 
   0   8  13        7.52        9.73     11.44 o 
   1   8  13       27.07       41.64     18.96 o 
  -4   9  13        9.87        9.15     11.67 o 
  -3   9  13        3.73        5.92     12.92 o 
  -5  -8  14       75.05        5.20     28.47 o 
  -4  -8  14        4.99        0.92     17.06 o 
  -3  -8  14       41.84       -1.84     25.56 o 
  -8  -7  14       11.60       -1.15     16.06 o 
  -7  -7  14       19.72       -2.52     18.97 o 
  -6  -7  14       20.04       -1.30     27.77 o 
  -5  -7  14       17.41        2.14     20.35 o 
  -4  -7  14       21.72       -0.31     17.90 o 
  -3  -7  14       11.33        2.29     19.43 o 
  -9  -6  14       44.54       21.68     17.18 o 
  -8  -6  14       24.61       17.28     13.31 o 
  -7  -6  14       35.06       15.15     14.46 o 
  -6  -6  14       21.32        0.15     18.74 o 
  -5  -6  14       43.82        0.99     23.18 o 
  -4  -6  14       44.14       -0.23     20.89 o 
  -3  -6  14       42.22       -2.83     20.89 o 
 -10  -5  14        8.69        6.68      6.77 o 
  -9  -5  14        2.58        4.01     12.66 o 
  -8  -5  14       18.85        8.62      9.00 o 
  -7  -5  14       25.10       16.62     14.54 o 
  -6  -5  14       80.30       51.06     33.41 o 
  -5  -5  14       30.15       14.52     12.97 o 
  -4  -5  14       30.28       -3.52     17.67 o 
  -3  -5  14       70.41        0.92     18.60 o 
  -2  -5  14      132.72      149.08     36.06 o 
 -11  -4  14       42.49       -1.22      9.76 o 
 -10  -4  14       29.60        1.39      9.38 o 
  -9  -4  14       68.16       26.80     21.40 o 
  -8  -4  14       11.61       14.04     10.60 o 
  -7  -4  14       26.62       16.38     14.96 o 
  -6  -4  14        5.67       -2.27      5.72 o 
  -5  -4  14       55.56       51.31     30.53 o 
  -4  -4  14       14.29        8.12      6.85 o 
  -3  -4  14       39.49       49.16     13.05 o 
  -2  -4  14       33.17       28.12      8.18 o 
 -11  -3  14       50.40       -3.49     12.01 o 
 -10  -3  14       41.30       -0.55     10.89 o 
  -9  -3  14       26.19       -1.11     14.62 o 
  -8  -3  14       31.02       10.52      8.27 o 
  -7  -3  14      231.08      281.01     28.59 o 
  -6  -3  14      181.54      220.25     19.50 o 
  -5  -3  14       69.07       79.35     16.58 o 
  -4  -3  14      126.67      130.27     13.24 o 
  -3  -3  14      104.67      111.79      9.34 o 
  -2  -3  14      141.17      147.61      8.71 o 
  -1  -3  14      132.33      128.61      6.60 o 
   0  -3  14       52.60       58.08      8.42 o 
   1  -3  14      105.80      104.95     13.47 o 
   2  -3  14      130.30      145.93     15.62 o 
   3  -3  14      221.96      257.73     22.37 o 
 -12  -2  14       34.21       -0.25     10.87 o 
 -11  -2  14       74.01        1.69     20.79 o 
 -10  -2  14       21.40       -1.00      6.54 o 
  -9  -2  14       68.27        0.66     12.44 o 
  -8  -2  14       27.42       23.47     11.29 o 
  -7  -2  14      156.52      176.35     17.09 o 
  -6  -2  14       47.89       39.93     12.68 o 
  -5  -2  14      191.57      228.82     19.62 o 
  -4  -2  14       85.97      108.13     13.29 o 
  -3  -2  14      177.81      174.44     25.24 o 
  -2  -2  14       11.12        8.66      3.79 o 
  -1  -2  14      257.14      260.13     12.89 o 
   0  -2  14      131.85      137.20      8.46 o 
   1  -2  14       74.36       81.23      6.83 o 
   2  -2  14      114.85      108.02      8.01 o 
   3  -2  14       13.19       21.65      8.49 o 
   4  -2  14       42.07       42.39     11.78 o 
 -12  -1  14        9.86       -0.08      4.59 o 
 -11  -1  14       24.39       -1.88     11.54 o 
 -10  -1  14       25.06        0.46      7.96 o 
  -9  -1  14       13.09       -1.03      8.64 o 
  -8  -1  14       55.42       60.42     13.62 o 
  -7  -1  14      150.18      166.92     16.03 o 
  -6  -1  14      105.51      136.70     16.38 o 
  -5  -1  14       50.68       62.88     11.76 o 
  -4  -1  14       57.45       65.37     11.31 o 
  -3  -1  14       37.57       37.24      9.94 o 
  -2  -1  14       66.30       76.90      8.21 o 
  -1  -1  14       57.15       53.03      6.47 o 
   0  -1  14       82.92       87.18      7.59 o 
   1  -1  14       74.27       79.64      7.55 o 
   2  -1  14       17.85       14.17      5.44 o 
   3  -1  14      125.36      145.89     11.51 o 
   4  -1  14       41.72       40.36      8.03 o 
   5  -1  14       10.35        7.57     17.44 o 
 -12   0  14       37.60       11.70     12.95 o 
 -11   0  14      127.06      176.31     25.32 o 
 -10   0  14        5.90       -2.07      6.26 o 
  -9   0  14       84.59       77.46     31.25 o 
  -8   0  14       67.02       47.87     18.66 o 
  -7   0  14      112.74      151.87     16.50 o 
  -6   0  14       13.81       18.05      7.17 o 
  -5   0  14      163.91      201.22     18.79 o 
  -4   0  14       99.80      110.85     14.34 o 
  -3   0  14      265.68      267.88     22.94 o 
  -2   0  14       11.51        8.36      4.21 o 
  -1   0  14      341.55      388.20     19.09 o 
   0   0  14       13.80       12.82      7.84 o 
   1   0  14       69.49       69.30      9.62 o 
   2   0  14       23.36       19.96      6.88 o 
   3   0  14       67.63       67.07     14.12 o 
   4   0  14        8.47        7.10      5.16 o 
   5   0  14       21.87       20.36      7.05 o 
 -12   1  14        5.71        0.36      5.07 o 
 -11   1  14       32.90       24.84     20.15 o 
 -10   1  14       13.06       11.52      8.68 o 
  -9   1  14       18.43       22.56      8.32 o 
  -8   1  14       58.59       48.73     18.38 o 
  -7   1  14      131.74      151.82     16.05 o 
  -6   1  14       82.52       98.22     11.99 o 
  -5   1  14       36.81       43.80     11.60 o 
  -4   1  14       45.67       51.10     11.06 o 
  -3   1  14       36.03       24.21     12.29 o 
  -2   1  14       54.99       64.48      8.20 o 
  -1   1  14       58.28       51.91      9.90 o 
   0   1  14       66.99       62.14     11.39 o 
   1   1  14       64.57       73.20     11.48 o 
   2   1  14       17.99       14.45      6.57 o 
   3   1  14      126.44      143.96     15.34 o 
   4   1  14       48.40       47.87     10.23 o 
   5   1  14       11.80       11.38      8.67 o 
 -12   2  14       31.28       13.75     13.23 o 
 -11   2  14       84.44      144.89     17.45 o 
 -10   2  14       11.46        6.25      7.10 o 
  -9   2  14       65.68       80.49     12.40 o 
  -8   2  14       29.98       33.75      9.47 o 
  -7   2  14      191.36      211.01     15.94 o 
  -6   2  14       74.99       71.29     10.89 o 
  -5   2  14      180.10      217.30     23.94 o 
  -4   2  14       82.27      102.59     12.99 o 
  -3   2  14      179.14      193.07     12.09 o 
  -2   2  14        4.95        4.14      5.82 o 
  -1   2  14      295.74      321.89     20.86 o 
   0   2  14      129.15      143.53     14.00 o 
   1   2  14       79.63       72.26     23.65 o 
   2   2  14      105.06      118.78     14.95 o 
   3   2  14        2.99       -1.79      7.57 o 
   4   2  14       29.94       15.29     11.69 o 
 -11   3  14       67.59       24.34     30.12 o 
 -10   3  14       45.06       45.44     11.78 o 
  -9   3  14       33.03       43.20     10.03 o 
  -8   3  14       26.40        6.57     20.43 o 
  -7   3  14      218.95      257.15     17.59 o 
  -6   3  14      175.83      201.53     14.10 o 
  -5   3  14       74.66       85.72     12.22 o 
  -4   3  14      128.00      127.70     13.41 o 
  -3   3  14      101.70      120.36     10.04 o 
  -2   3  14      159.29      185.36     16.15 o 
  -1   3  14      135.37      153.71     16.71 o 
   0   3  14       61.61       51.86     25.66 o 
   1   3  14      130.40      149.83     15.33 o 
   2   3  14      122.71      143.01     16.32 o 
   3   3  14      243.19      274.28     24.16 o 
   4   3  14       95.37       65.74     33.29 o 
 -11   4  14       59.12       22.40     20.25 o 
 -10   4  14       17.43       20.34      8.49 o 
  -9   4  14       71.04       85.14     12.35 o 
  -8   4  14       19.28       15.96      8.52 o 
  -7   4  14       42.68       37.20      9.45 o 
  -6   4  14        6.36        7.12      4.11 o 
  -5   4  14       51.83       64.71      9.95 o 
  -4   4  14        8.74        7.56      5.20 o 
  -3   4  14       48.13       61.90      7.41 o 
  -2   4  14       52.43       40.44     17.96 o 
  -1   4  14        7.67        4.16      6.82 o 
   0   4  14       19.92       16.99      9.26 o 
   1   4  14       37.92       31.69     12.90 o 
   2   4  14        5.00        2.07      5.87 o 
   3   4  14       62.76       56.17     21.54 o 
   4   4  14       13.64        8.85      9.53 o 
 -10   5  14        2.42       -1.69      6.14 o 
  -9   5  14        3.36        5.05      6.08 o 
  -8   5  14       20.18       15.86      6.80 o 
  -7   5  14       25.50       21.55      6.59 o 
  -6   5  14       94.84      113.33     10.76 o 
  -5   5  14       32.67       33.13     14.27 o 
  -4   5  14       28.84       25.35     12.89 o 
  -3   5  14       72.50       42.55     25.76 o 
  -2   5  14      153.00      187.46     20.93 o 
  -1   5  14       88.90       80.15     31.37 o 
   0   5  14       49.72       57.87     23.73 o 
   1   5  14        8.85       12.38      9.43 o 
   2   5  14       30.71       23.31     11.52 o 
   3   5  14       15.84       17.30     10.85 o 
  -9   6  14       47.16       35.93      9.80 o 
  -8   6  14       25.54       23.55      7.45 o 
  -7   6  14       42.72       23.76     11.50 o 
  -6   6  14       17.29       29.07     19.97 o 
  -5   6  14       44.91       70.32     24.79 o 
  -4   6  14       41.18       36.04     16.70 o 
  -3   6  14       29.08       32.81     16.38 o 
  -2   6  14       11.47       15.20     12.55 o 
  -1   6  14       37.70       35.39     15.64 o 
   0   6  14        1.37       -4.14      8.08 o 
   1   6  14       23.40       21.92     13.89 o 
   2   6  14       25.24       19.72     12.13 o 
  -8   7  14        7.14        7.65     15.83 o 
  -7   7  14       17.93       42.00     31.75 o 
  -6   7  14        9.56       10.17     17.82 o 
  -5   7  14       28.08       24.20     24.29 o 
  -4   7  14       12.34       14.37     12.93 o 
  -3   7  14       18.02       17.55     13.48 o 
  -2   7  14       74.12       56.32     28.86 o 
  -1   7  14       19.01       17.64     12.69 o 
   0   7  14       30.30       30.24     15.00 o 
   1   7  14       23.44       43.31     18.93 o 
  -5   8  14       79.68       61.44     53.65 o 
  -4   8  14        4.77        6.48     10.68 o 
  -3   8  14       46.43       39.78     20.45 o 
  -2   8  14       10.44       15.32     15.19 o 
  -5  -7  15       16.60       -1.15     18.67 o 
  -4  -7  15        6.99        1.61     34.73 o 
  -3  -7  15       23.55        2.68     22.42 o 
  -8  -6  15       29.47       -0.61     25.63 o 
  -7  -6  15       33.04        0.08     23.79 o 
  -6  -6  15       18.51       -0.54     32.82 o 
  -5  -6  15       32.07       -0.77     18.90 o 
  -4  -6  15       24.76       -2.60     15.07 o 
  -3  -6  15       24.96        0.00     22.95 o 
  -9  -5  15       27.32       23.16     20.70 o 
  -8  -5  15       54.41       23.04     18.21 o 
  -7  -5  15       27.33       15.17     11.82 o 
  -6  -5  15       23.35        7.04      9.05 o 
  -5  -5  15        7.94       -2.75     10.02 o 
  -4  -5  15       11.12       -3.75     13.08 o 
  -3  -5  15       13.79        1.61     12.85 o 
 -10  -4  15        2.76        2.61      8.69 o 
  -9  -4  15       17.27        9.80     10.69 o 
  -8  -4  15       30.65       17.16     14.57 o 
  -7  -4  15        8.78        7.01      5.83 o 
  -6  -4  15       21.10        2.89      6.93 o 
  -5  -4  15       77.27       70.67     40.03 o 
  -4  -4  15        0.49       -1.95      1.98 o 
  -3  -4  15       43.78       -0.23     30.38 o 
 -10  -3  15       28.63       -0.87      9.31 o 
  -9  -3  15        8.41       -0.13      9.23 o 
  -8  -3  15       71.94       59.88     42.05 o 
  -7  -3  15       55.38       34.40     27.32 o 
  -6  -3  15      165.08      195.21     19.52 o 
  -5  -3  15       35.06       22.88     19.89 o 
  -4  -3  15        5.12        5.13      5.94 o 
  -3  -3  15        6.47        7.99      4.09 o 
  -2  -3  15       65.84       -3.52     15.77 o 
 -11  -2  15       73.55       86.18     52.64 o 
 -10  -2  15        8.04       -1.18      5.66 o 
  -9  -2  15       76.28       -0.40     13.88 o 
  -8  -2  15       10.74        3.84      6.14 o 
  -7  -2  15        6.70        4.14      7.63 o 
  -6  -2  15       63.68       46.99     45.00 o 
  -5  -2  15      129.82      168.21     18.70 o 
  -4  -2  15        6.71       16.41      7.64 o 
  -3  -2  15       81.97       97.24     10.45 o 
  -2  -2  15       58.19       57.47      8.07 o 
  -1  -2  15      112.81      122.62     10.70 o 
   0  -2  15       11.30        9.87      3.72 o 
   1  -2  15      112.24      122.95     25.57 o 
   2  -2  15       34.45       29.53     13.47 o 
   3  -2  15      185.89      202.81     37.99 o 
 -11  -1  15       24.96        1.28      9.44 o 
 -10  -1  15        6.87       -0.06      6.64 o 
  -9  -1  15       20.44        0.23      8.23 o 
  -8  -1  15       81.11        2.34     12.81 o 
  -7  -1  15       33.72       37.83     12.68 o 
  -6  -1  15      125.18      152.75     19.13 o 
  -5  -1  15        1.43       -0.24      5.40 o 
  -4  -1  15       67.38       79.44     13.32 o 
  -3  -1  15       37.47       36.72      8.68 o 
  -2  -1  15      224.08      261.68     16.92 o 
  -1  -1  15        3.74        4.22      4.21 o 
   0  -1  15       32.95       36.09      6.98 o 
   1  -1  15       12.17        9.89      5.31 o 
   2  -1  15       13.63       12.64      6.44 o 
   3  -1  15       48.09       42.16     15.46 o 
 -11   0  15      237.25      357.71     39.15 o 
 -10   0  15        1.25        1.08      5.85 o 
  -9   0  15      115.87      135.74     44.33 o 
  -8   0  15       28.73       21.62      9.60 o 
  -7   0  15        5.12        4.17      7.47 o 
  -6   0  15       48.08       46.91     15.97 o 
  -5   0  15      133.55      160.50     25.50 o 
  -4   0  15       56.71       49.31     11.76 o 
  -3   0  15        2.43        2.88      4.38 o 
  -2   0  15       24.01       17.69      7.62 o 
  -1   0  15       34.00       31.55      7.87 o 
   0   0  15       29.10       26.86      6.72 o 
   1   0  15       69.26       80.38      9.46 o 
   2   0  15        0.23       -1.46      3.62 o 
   3   0  15      146.13      167.04     15.14 o 
 -11   1  15       23.93       13.11     11.60 o 
 -10   1  15        3.61        0.99      5.71 o 
  -9   1  15       23.90       14.88     10.65 o 
  -8   1  15       80.27       64.78     20.09 o 
  -7   1  15       43.18       32.73     12.65 o 
  -6   1  15      109.96      139.48     18.41 o 
  -5   1  15        0.03        4.79      6.84 o 
  -4   1  15       73.21       77.75     13.11 o 
  -3   1  15       39.05       37.80      8.52 o 
  -2   1  15      235.05      264.99     17.70 o 
  -1   1  15        3.65        6.18      5.01 o 
   0   1  15       25.05       14.69      8.75 o 
   1   1  15       15.55        7.49      5.89 o 
   2   1  15        3.26       -4.00      9.15 o 
   3   1  15       53.59       38.25     15.57 o 
 -11   2  15       92.58      117.35     39.46 o 
 -10   2  15        6.62        3.90      6.33 o 
  -9   2  15       81.23       83.61     14.82 o 
  -8   2  15        6.40        2.16      5.56 o 
  -7   2  15       10.05        5.79      5.70 o 
  -6   2  15       50.54       33.57     26.32 o 
  -5   2  15      137.02      191.37     23.42 o 
  -4   2  15        8.92       10.08      8.72 o 
  -3   2  15       69.22       71.90     16.44 o 
  -2   2  15       67.31       48.80     17.88 o 
  -1   2  15      103.77      126.26     13.92 o 
   0   2  15       10.52        7.40      7.55 o 
   1   2  15      111.75      130.05     14.63 o 
   2   2  15       25.45        3.96      7.12 o 
   3   2  15      204.92      230.72     19.54 o 
 -10   3  15       23.94        9.49     10.50 o 
  -9   3  15       12.92       11.30      7.12 o 
  -8   3  15       82.51      109.20     13.27 o 
  -7   3  15       72.32       79.71     10.98 o 
  -6   3  15      168.28      188.73     13.94 o 
  -5   3  15       29.11       31.40     21.12 o 
  -4   3  15       13.44        9.97      8.03 o 
  -3   3  15        4.01        4.87      5.48 o 
  -2   3  15       64.42       23.24     19.69 o 
  -1   3  15        0.22        7.53      6.95 o 
   0   3  15       67.30       22.01     20.18 o 
   1   3  15        0.82        0.82      4.71 o 
   2   3  15       24.81        8.28      7.82 o 
   3   3  15       40.49       33.42     25.93 o 
 -10   4  15        2.61        9.78      7.87 o 
  -9   4  15       13.09       10.15      7.53 o 
  -8   4  15       19.66       18.17      8.11 o 
  -7   4  15        1.08        0.82      4.37 o 
  -6   4  15       17.69       17.54      6.00 o 
  -5   4  15       92.07       97.46     12.07 o 
  -4   4  15        0.38        4.41      2.97 o 
  -3   4  15       40.84       29.26     14.49 o 
  -2   4  15       75.98       56.65     24.86 o 
  -1   4  15       39.27       34.18     14.83 o 
   0   4  15       14.01       10.59      9.49 o 
   1   4  15       55.57       37.35     19.60 o 
   2   4  15       41.69       10.19     12.10 o 
  -9   5  15       25.89       33.48     11.30 o 
  -8   5  15       39.79       31.88      9.80 o 
  -7   5  15       19.64       14.40      7.15 o 
  -6   5  15       20.49       15.78     12.01 o 
  -5   5  15        8.19       10.48     16.75 o 
  -4   5  15        6.93        8.11      9.92 o 
  -3   5  15        6.17        3.63      7.67 o 
  -2   5  15       90.61      122.05     19.54 o 
  -1   5  15       25.67       15.79     10.56 o 
   0   5  15       31.02       37.38     18.53 o 
   1   5  15       14.95       15.82     10.86 o 
  -8   6  15       31.93       46.90     25.32 o 
  -7   6  15       35.59       45.22     24.41 o 
  -6   6  15       18.10       19.81     20.89 o 
  -5   6  15       33.24       18.67     18.82 o 
  -4   6  15       15.96        8.69     10.87 o 
  -3   6  15       28.52       30.48     15.26 o 
  -2   6  15       84.35       58.95     26.48 o 
  -1   6  15       14.80        7.13      9.76 o 
   0   6  15       11.84       16.29     16.34 o 
  -5   7  15       17.05       13.33     14.31 o 
  -4   7  15        7.90       15.73     13.14 o 
  -3   7  15       20.32       24.38     15.74 o 
  -2   7  15        8.24       -4.21     16.22 o 
  -7  -5  16        7.48        1.61     19.05 o 
  -6  -5  16       72.76       -1.53     22.19 o 
  -5  -5  16       36.77       -4.59     35.04 o 
  -4  -5  16       41.13       -0.15     18.44 o 
  -3  -5  16       19.73        1.15     14.92 o 
  -8  -4  16       38.16       18.10     14.61 o 
  -7  -4  16       47.70       25.30     18.79 o 
  -6  -4  16       66.28       51.44     32.18 o 
  -5  -4  16       12.08        1.07     15.61 o 
  -4  -4  16        1.87       -0.61     12.85 o 
  -3  -4  16       91.35        1.22     29.16 o 
  -9  -3  16       13.41        3.86     12.09 o 
  -8  -3  16       27.13       14.26     13.31 o 
  -7  -3  16        9.52        1.71      5.88 o 
  -6  -3  16       20.78       14.24     10.21 o 
  -5  -3  16       12.95        5.17      6.85 o 
  -4  -3  16       35.52       22.71      7.57 o 
  -3  -3  16        9.38       -2.22     11.63 o 
 -10  -2  16       10.51        1.49      6.21 o 
  -9  -2  16       79.56        2.98      6.59 o 
  -8  -2  16       52.08       49.54     37.53 o 
  -7  -2  16       55.56       49.41     37.42 o 
  -6  -2  16       71.60       28.54     28.51 o 
  -5  -2  16      108.86      137.39     18.12 o 
  -4  -2  16       13.60       12.06      6.13 o 
  -3  -2  16       66.79       41.43     20.34 o 
  -2  -2  16       26.91       16.81      5.40 o 
   1  -2  16       93.02       92.08     16.38 o 
 -10  -1  16       32.75       -0.20      5.29 o 
  -9  -1  16        7.52       -3.14      5.63 o 
  -8  -1  16       60.61        4.59     14.31 o 
  -7  -1  16        9.33        2.11     10.22 o 
  -6  -1  16        8.48       10.88     11.02 o 
  -5  -1  16        8.87        9.42      8.60 o 
  -4  -1  16       21.34       22.45      9.35 o 
  -3  -1  16        1.04        1.93      2.41 o 
  -2  -1  16       46.87       38.85      8.31 o 
  -1  -1  16       13.14       11.15      5.58 o 
   0  -1  16       48.06       36.69      7.15 o 
   1  -1  16        6.39       10.10      8.49 o 
   2  -1  16        1.66       13.00      9.64 o 
 -10   0  16       17.70        0.88      5.81 o 
  -9   0  16       17.33       -2.22      6.35 o 
  -8   0  16        0.63        0.06      4.12 o 
  -7   0  16       94.75      138.55     20.53 o 
  -6   0  16       35.21       17.27     16.18 o 
  -5   0  16      217.73      279.55     24.90 o 
  -4   0  16       42.82       43.56     10.90 o 
  -3   0  16       12.35       15.72      7.02 o 
  -2   0  16       76.10       41.98     16.22 o 
  -1   0  16       45.16       24.73     12.33 o 
   0   0  16       11.21        8.15      5.08 o 
   1   0  16       52.48       53.28      8.83 o 
   2   0  16        0.36        4.20      7.08 o 
 -10   1  16       20.59        1.00      5.07 o 
  -9   1  16        3.46        0.78      5.44 o 
  -8   1  16       61.81       23.36     19.97 o 
  -7   1  16       15.38        9.10      8.57 o 
  -6   1  16        6.64        1.66      8.14 o 
  -5   1  16        9.25        2.09      7.28 o 
  -4   1  16       19.78       21.39      8.08 o 
  -3   1  16        2.94        6.19      3.25 o 
  -2   1  16       46.75       26.41     13.58 o 
  -1   1  16       16.98        7.46      8.28 o 
   0   1  16       50.08       33.08     14.26 o 
   1   1  16        6.17        4.59      6.48 o 
   2   1  16        0.59        5.65      6.26 o 
 -10   2  16       12.86        1.13      6.97 o 
  -9   2  16       72.64        0.21      7.82 o 
  -8   2  16       45.30       24.71     10.48 o 
  -7   2  16       53.77       40.87     32.90 o 
  -6   2  16       64.95       39.67     30.27 o 
  -5   2  16      131.47      171.79     23.50 o 
  -4   2  16       15.40       17.14      7.31 o 
  -3   2  16       55.33       38.86     31.64 o 
  -2   2  16       19.59        9.83      8.37 o 
  -1   2  16       40.43        4.35      6.26 o 
   0   2  16        7.80        0.85      4.29 o 
   1   2  16       97.44      111.79     34.60 o 
  -9   3  16       10.23        8.55      7.29 o 
  -8   3  16       35.44       27.99      9.62 o 
  -7   3  16       13.00        2.02      4.54 o 
  -6   3  16       12.09       10.81      9.60 o 
  -5   3  16       13.14        8.07      7.04 o 
  -4   3  16       34.82       29.19     12.16 o 
  -3   3  16       11.98        4.33      6.64 o 
  -2   3  16        7.08        6.15      8.45 o 
  -1   3  16       15.59        4.52      7.20 o 
   0   3  16        6.21        7.99      9.00 o 
   1   3  16        9.28        8.54      7.95 o 
  -8   4  16       39.10       30.77      9.05 o 
  -7   4  16       36.98       28.02      7.67 o 
  -6   4  16       62.96       28.73     26.40 o 
  -5   4  16       13.76        7.48      6.33 o 
  -4   4  16        3.10        5.67      9.36 o 
  -3   4  16      104.59       98.40     32.81 o 
  -2   4  16       30.29       28.02     16.84 o 
  -1   4  16       51.41       31.26     33.92 o 
   0   4  16       18.52        2.52      6.67 o 
  -7   5  16        8.52       18.82     19.51 o 
  -6   5  16       68.73       71.02     36.35 o 
  -5   5  16       34.63       26.25     26.28 o 
  -4   5  16       29.55       18.24     22.57 o 
  -3   5  16       12.66        4.45      9.91 o 
  -2   5  16       50.56       43.13     20.24 o 
  -1   5  16        5.46        2.63     16.59 o 
  -5  -4  17       55.44       -0.54     21.04 o 
  -4  -4  17       28.09        3.90     20.50 o 
  -7  -3  17       22.16       11.45      9.19 o 
  -6  -3  17       11.79        8.76      7.72 o 
  -5  -3  17       18.33       -1.30     25.93 o 
  -4  -3  17       27.28       -4.59     15.61 o 
  -3  -3  17       37.73        3.52     20.05 o 
  -8  -2  17       21.90        4.24     15.15 o 
  -7  -2  17       91.56       70.38     44.43 o 
  -6  -2  17       54.38       41.34     25.41 o 
  -5  -2  17       62.20       33.07     32.98 o 
  -4  -2  17       18.29       10.57      6.99 o 
  -3  -2  17       55.86        6.66     20.05 o 
  -8  -1  17       65.66        3.33     14.32 o 
  -7  -1  17        0.77       -0.74      7.32 o 
  -6  -1  17       23.29       24.90     17.63 o 
  -5  -1  17       31.08       13.06     14.80 o 
  -4  -1  17       20.85       15.67      8.41 o 
  -3  -1  17        4.72        5.16      5.16 o 
  -2  -1  17       13.35        9.19      6.85 o 
   0  -1  17       10.37       20.42     10.40 o 
  -8   0  17       50.58        1.57      9.10 o 
  -7   0  17        2.07        3.04      7.82 o 
  -6   0  17       89.65      124.89     19.80 o 
  -5   0  17       34.07       19.44     21.46 o 
  -4   0  17        3.22        1.22      5.01 o 
  -3   0  17      103.75      102.01     15.83 o 
  -2   0  17        0.38       -7.07      7.07 o 
  -1   0  17       42.49       27.15      8.57 o 
   0   0  17       19.93       26.65      7.18 o 
  -8   1  17       67.78        5.31     10.54 o 
  -7   1  17        0.03       -3.81      7.28 o 
  -6   1  17       13.36       10.07     10.96 o 
  -5   1  17       28.08       15.16     14.12 o 
  -4   1  17       14.67       14.15     10.75 o 
  -3   1  17        2.48        2.82      7.52 o 
  -2   1  17       14.26       27.03      9.41 o 
  -1   1  17       10.62        4.64      5.78 o 
   0   1  17        8.90        9.64      9.37 o 
  -8   2  17       29.07       23.47     12.04 o 
  -7   2  17       79.66       47.54     36.32 o 
  -6   2  17       60.17       35.48     28.73 o 
  -5   2  17       64.37       21.11     29.04 o 
  -4   2  17       21.75       19.86     11.75 o 
  -3   2  17       58.68       36.10     32.52 o 
  -2   2  17        0.35        6.56      7.45 o 
  -1   2  17       27.97       33.11     12.16 o 
  -7   3  17       16.21       12.98     11.44 o 
  -6   3  17        8.15        5.38      8.00 o 
  -5   3  17       12.21        9.24      6.87 o 
  -4   3  17       22.66       13.80     12.14 o 
  -3   3  17       32.02       30.79     33.28 o 
  -2   3  17       15.78       11.19     10.98 o 
  -5   4  17       58.97       28.76     29.19 o 
  -4   4  17       35.59       20.24     19.47 o 
  -3   4  17       51.42        1.07     11.55 o 
                                                 
